# Supplementary material for: MYB transcription factors in alfalfa (Medicago sativa): genome-wide identification and expression analysis under abiotic stresses
Source: PeerJ. 2019 Sep 17;7:e7714. doi: 10.7717/peerj.7714 (PMC6753925; doi:10.7717/peerj.7714)
Supplement: Supplemental Information 8 [file peerj-07-7714-s008.xls]

## Sheet: Sheet1
Table S1. Primers used for qRT-PCR analysis.
Number	Gene	Forward primer (5'-3')	Reverse primer (5'-3')
1	MsActin	GACAATGGAACTGGAATGG	CAATACCGTGCTCAATGG
2	MsMYB003	TCAACACTGTACCACCACCTCCT	TCACACTCAACAACTCCGCACTAA
3	MsMYB041	CGACTCAACCAACTCAGTGGACTC	TCAGAATAACTCGGCACCTCAACC
4	MsMYB049	AGTGTGGTGGCAACTAGGGAAG	TGGACCTATTGGTGGTAACTGACT
5	MsMYB076	CGGTCTCATCCATCAGTGCTGTC	TCTTCTGCTGCTACTTCGTTGGTT
6	MsMYB105	GCTGCTCACCCATACCCTCAAA	TCCATCCTGTGTCGTCTGTAGTCA
7	MsMYB113	CTCCGAGGAAGCATGTCATCATCA	ACAGACCGTGATTAGCAGTAACCT
8	MsMYB116	TGGTTGCTTCCTCTCCTAGAACAG	ACGCAGAAGTGGATGTCAAGTCT
9	MsMYB132	GGTCAGTGCCTAATCAGTGTGGTC	GACGCTGCTGTTCTCCAATCCA
10	MsMYB144	GGTGTTTCCTCGGACTCTTCATCA	AGTCACCATCACAAGCACCAGTAC
11	MsMYB145	AGTGTGCCTTCTACTTCTCAAGAG	CCAAGAGCATCATCCAAGTTCCAA
12	MsMYB184	GAGCCTGAAGACTCATTTGTGACA	TGGCAATTCTGTTGATTCTCCTGA
13	MsMYB204	TGACTCGGCGTTGCTCTCACT	GGTTCAGCGGCGAAGAAGAAGAA
14	MsMYB231	CTGTTCCGATTCGTTTGCCTGTTG	AGCGGTTGTTGGAGGAGGACTAA
15	MsMYB237	AAGCCTTGGTTCATCCGATTCAGA	ACGAGACGATTCTTCTGCTATGCT
