# Supplementary material for: MYB transcription factors in alfalfa (Medicago sativa): genome-wide identification and expression analysis under abiotic stresses
Source: PeerJ. 2019 Sep 17;7:e7714. doi: 10.7717/peerj.7714 (PMC6753925; doi:10.7717/peerj.7714)
Supplement: Supplemental Information 9 — Red letters indicate enzyme cleavage sites. “Ms gene 2” are interaction genes of the “Ms gene 1.” [file peerj-07-7714-s009.xlsx]

## Sheet: Sheet1
Table S2. Primers used for yeast two-hybrid assays.
Number	Ms gene 1	Sequence (5'-3')	Ms gene 2	Sequence (5'-3')
1	MsMYB043	F: TCCCCCCGGGATGTCTTCTGCTTCAACCACCGCAG R: CGGCTCGAGTTAAGCAACACTTATGATGTTATCTCC	MSAD_320162	F: CGGGAATTCATGGAAGGAGGAGGAGCTCCACC R: CGGCTCGAGCTACTGCTGGTACTCAGGGTTAAAT
2	MsMYB195	F: TCCCCCCGGGATGACCCGTCGTTGTTCTCATTGC R: CGGCTCGAGTCACAGAACAGTCCCACAAGCTGG	MSAD_320162	-
3	MsMYB204	F: TCCCCCCGGGATGACTCGGCGTTGCTCTCACTGC R: CGGCTCGAGTCAAACTGCTTGAATGGCGTTGTTC	MSAD_320162	-
4	MsMYB253	F: TCCCCCCGGGATGACTATGGATGAAGTGGAC R: CGGCTCGAGTTATATTAAACTGTGAGGAGCAG	MSAD_320162	-
5	MsMYB253	-	MSAD_308489	F: CGGGAATTCATGGCCGGAGTTAACCAAAACGG R: CGGCTCGAGTTAAGCATACTCAGGATTGAGTGC
