# Supplementary material for: MYB transcription factors in alfalfa (Medicago sativa): genome-wide identification and expression analysis under abiotic stresses
Source: PeerJ. 2019 Sep 17;7:e7714. doi: 10.7717/peerj.7714 (PMC6753925; doi:10.7717/peerj.7714)
Supplement: Supplemental Information 18 — The expression levels of these interaction genes with the absolute value of fold change ≥ 2. [file peerj-07-7714-s018.xlsx]

## Sheet: Sheet1
Table S11. Correlation analysis between the expression patterns of MsMYB genes and their interaction genes during abiotic stresses, which were obtained by the prediction of protein-DNA interactions.
Gene name (Ms gene 1)	Ms gene 1	Ms gene 2	ABA	Drought	Salt	Cold
MsMYB003	MSAD_211637.t1	MSAD_210786.t1	0.761964	-0.560544	0.128316	-0.393232
MsMYB003	MSAD_211637.t1	MSAD_228893.t1	-0.870825	-0.648507	-0.0175898	0
MsMYB003	MSAD_211637.t1	MSAD_239320.t1	0.994946	-0.289131	-0.384206	-0.4708
MsMYB003	MSAD_211637.t1	MSAD_239416.t1	0.593386	0.181846	0.686856	0
MsMYB003	MSAD_211637.t1	MSAD_244223.t1	0.724067	0.0630435	0.479929	0.219058
MsMYB003	MSAD_211637.t1	MSAD_244362.t1	-0.88763	-0.317642	0.422185	0.212143
MsMYB003	MSAD_211637.t1	MSAD_251766.t1	0.215984	0.771768	0.646682	0.411782
MsMYB003	MSAD_211637.t1	MSAD_252569.t1	-0.620143	0.7504	0.499157	0
MsMYB003	MSAD_211637.t1	MSAD_260968.t1	0.984719	0.362353	0.0333939	-0.210902
MsMYB003	MSAD_211637.t1	MSAD_265971.t1	0.781539	-0.306658	0.42517	0.358862
MsMYB003	MSAD_211637.t1	MSAD_270181.t1	0.947063	-0.0191943	0.623445	0
MsMYB003	MSAD_211637.t1	MSAD_271394.t1	-0.620143	0.7504	0.499157	0
MsMYB003	MSAD_211637.t1	MSAD_279702.t1	0.761555	0.426258	0.444703	-0.445275
MsMYB003	MSAD_211637.t1	MSAD_287523.t1	-0.403226	-0.486477	0.647511	-0.0971625
MsMYB003	MSAD_211637.t1	MSAD_297133.t1	0.815464	-0.546479	0.601208	0
MsMYB003	MSAD_211637.t1	MSAD_299015.t1	0	0.0417177	-0.030336	0.638025
MsMYB003	MSAD_211637.t1	MSAD_299442.t1	0	0	0.442376	-0.629396
MsMYB003	MSAD_211637.t1	MSAD_301196.t1	0.958258	0.641816	0.51017	-0.146044
MsMYB003	MSAD_211637.t1	MSAD_302881.t1	0	0	0	0.108526
MsMYB003	MSAD_211637.t1	MSAD_303601.t1	0.656412	-0.297709	-0.342083	0
MsMYB003	MSAD_211637.t1	MSAD_308406.t1	0.967727	-0.0192959	0.23248	0
MsMYB003	MSAD_211637.t1	MSAD_316759.t1	0.625093	0.781484	-0.115712	0.162969
MsMYB003	MSAD_211637.t1	MSAD_317649.t1	-0.620143	0.7504	0.499157	0
MsMYB003	MSAD_211637.t1	MSAD_318086.t1	0.120598	0.840278	0.627522	0.840849
MsMYB003	MSAD_211637.t1	MSAD_321768.t1	0	0	0	-0.551319
MsMYB003	MSAD_211637.t1	MSAD_323268.t1	0.967727	-0.0192959	0.23248	0
MsMYB040	MSAD_233710.t1	MSAD_210081.t1	0.0683037	-0.199794	-0.0994043	0
MsMYB040	MSAD_233710.t1	MSAD_210853.t1	0.24993	0.358444	-0.316777	0
MsMYB040	MSAD_233710.t1	MSAD_211435.t1	-0.892684	-0.0885901	-0.19844	-0.587172
MsMYB040	MSAD_233710.t1	MSAD_211544.t1	-0.959835	0.526493	-0.266455	0
MsMYB040	MSAD_233710.t1	MSAD_212692.t1	0.0144943	0.219108	-0.232878	-0.30847
MsMYB040	MSAD_233710.t1	MSAD_213653.t1	-0.720364	0.394106	-0.0488477	0.364034
MsMYB040	MSAD_233710.t1	MSAD_216568.t1	0.70481	-0.0207104	-0.0626555	0
MsMYB040	MSAD_233710.t1	MSAD_217340.t1	0.202491	0.451413	-0.444996	0.301068
MsMYB040	MSAD_233710.t1	MSAD_217355.t1	-0.0829888	0.361696	0.0683896	-0.280112
MsMYB040	MSAD_233710.t1	MSAD_217879.t1	0.518493	0.25709	0.453499	0.142518
MsMYB040	MSAD_233710.t1	MSAD_219217.t1	-0.254667	-0.273413	0.471977	-0.00537497
MsMYB040	MSAD_233710.t1	MSAD_219546.t1	0.522938	-0.164674	-0.0365987	-0.251114
MsMYB040	MSAD_233710.t1	MSAD_220584.t1	-0.334232	0.686234	0.170597	0.196061
MsMYB040	MSAD_233710.t1	MSAD_221422.t1	0	0	0	0.139849
MsMYB040	MSAD_233710.t1	MSAD_221520.t1	-0.126417	0.440523	-0.393762	0
MsMYB040	MSAD_233710.t1	MSAD_222177.t1	-0.47907	-0.0100855	0.307967	0.939616
MsMYB040	MSAD_233710.t1	MSAD_223168.t1	0.383641	-0.121825	0.669624	-0.0471818
MsMYB040	MSAD_233710.t1	MSAD_223520.t1	0.0124951	0.398471	-0.0055565	0
MsMYB040	MSAD_233710.t1	MSAD_224249.t1	-0.460712	-0.465608	-0.158671	0.335595
MsMYB040	MSAD_233710.t1	MSAD_225069.t1	-0.419439	0.0575703	0.495725	0.0973626
MsMYB040	MSAD_233710.t1	MSAD_228058.t1	-0.385086	-0.185286	0.529589	-0.305501
MsMYB040	MSAD_233710.t1	MSAD_228653.t1	-0.509787	0.202168	-0.589267	-0.153178
MsMYB040	MSAD_233710.t1	MSAD_229505.t1	0.907368	-0.39733	-0.101006	0
MsMYB040	MSAD_233710.t1	MSAD_231632.t1	0.233197	-0.165805	-0.507729	0
MsMYB040	MSAD_233710.t1	MSAD_231877.t1	-0.384623	0.0437535	0.0068308	-0.341909
MsMYB040	MSAD_233710.t1	MSAD_232107.t1	0.0226858	-0.0941271	-0.276608	-0.191638
MsMYB040	MSAD_233710.t1	MSAD_233182.t1	-0.348035	-0.51561	-0.0773499	0
MsMYB040	MSAD_233710.t1	MSAD_234953.t1	0.238492	0.00705317	-0.425572	0
MsMYB040	MSAD_233710.t1	MSAD_235201.t1	0.330961	-0.108461	0.0536291	0
MsMYB040	MSAD_233710.t1	MSAD_235279.t1	-0.47946	-0.542163	0.110902	0.044796
MsMYB040	MSAD_233710.t1	MSAD_235558.t1	-0.234002	0.0646278	0.158462	-0.393941
MsMYB040	MSAD_233710.t1	MSAD_236523.t1	-0.263853	0.239602	-0.607275	0
MsMYB040	MSAD_233710.t1	MSAD_236847.t1	-0.829723	-0.00628263	0.229046	-0.275612
MsMYB040	MSAD_233710.t1	MSAD_236877.t1	-0.72816	0.570157	0.229591	0
MsMYB040	MSAD_233710.t1	MSAD_239087.t1	-0.01579	0.203262	-0.0677515	-0.174483
MsMYB040	MSAD_233710.t1	MSAD_239574.t1	-0.516114	0.32654	0.370166	0
MsMYB040	MSAD_233710.t1	MSAD_239681.t1	-0.359019	-0.223333	-0.510173	0.349404
MsMYB040	MSAD_233710.t1	MSAD_239723.t1	-0.57353	-0.0353873	-0.2625	0.34754
MsMYB040	MSAD_233710.t1	MSAD_240185.t1	0.266209	0.0454886	-0.570604	0
MsMYB040	MSAD_233710.t1	MSAD_241203.t1	-0.866489	0.352045	-0.248287	-0.0258883
MsMYB040	MSAD_233710.t1	MSAD_242252.t1	-0.461487	0.0721579	0.455027	-0.142589
MsMYB040	MSAD_233710.t1	MSAD_243585.t1	-0.399366	0.343035	-0.460367	-0.0351783
MsMYB040	MSAD_233710.t1	MSAD_244382.t1	-0.241701	-0.188063	0.14432	-0.459225
MsMYB040	MSAD_233710.t1	MSAD_244834.t1	-0.724044	0.0917479	-0.240077	0
MsMYB040	MSAD_233710.t1	MSAD_244906.t1	-0.0805376	0.406635	0.647222	-0.339124
MsMYB040	MSAD_233710.t1	MSAD_246859.t1	0.222147	-0.126999	-0.126706	0
MsMYB040	MSAD_233710.t1	MSAD_247790.t1	-0.445202	0.206301	-0.617157	0
MsMYB040	MSAD_233710.t1	MSAD_248367.t1	0.428473	-0.333432	-0.161343	0.0173817
MsMYB040	MSAD_233710.t1	MSAD_249634.t1	0.105999	-0.146044	-0.340873	0.600234
MsMYB040	MSAD_233710.t1	MSAD_249779.t1	-0.257322	-0.175782	-0.0676508	0.518489
MsMYB040	MSAD_233710.t1	MSAD_249914.t1	0.221561	0.19589	-0.3651	0.179642
MsMYB040	MSAD_233710.t1	MSAD_250523.t1	-0.0627316	0.298512	-0.622514	0
MsMYB040	MSAD_233710.t1	MSAD_250746.t1	0.721143	-0.361271	-0.0854083	0.457087
MsMYB040	MSAD_233710.t1	MSAD_250872.t1	-0.590166	0.653397	-0.406404	-0.777858
MsMYB040	MSAD_233710.t1	MSAD_251397.t1	-0.3525	-0.115401	-0.388133	-0.11107
MsMYB040	MSAD_233710.t1	MSAD_251413.t1	0.485463	-0.249638	-0.213616	-0.0725135
MsMYB040	MSAD_233710.t1	MSAD_252907.t1	0.215214	-0.0800168	-0.14539	-0.315926
MsMYB040	MSAD_233710.t1	MSAD_253092.t1	0.541286	-0.022725	0.305267	0
MsMYB040	MSAD_233710.t1	MSAD_254270.t1	0.847345	0.173377	0.140293	0.148746
MsMYB040	MSAD_233710.t1	MSAD_254883.t1	-0.0200608	0.387607	-0.632967	0
MsMYB040	MSAD_233710.t1	MSAD_255211.t1	0.369713	0.57814	-0.442941	-0.27785
MsMYB040	MSAD_233710.t1	MSAD_255762.t1	0.182854	-0.317108	-0.207315	-0.72885
MsMYB040	MSAD_233710.t1	MSAD_256603.t1	-0.483496	-0.479941	-0.0482626	0
MsMYB040	MSAD_233710.t1	MSAD_256685.t1	-0.507695	0.294455	0.299798	0
MsMYB040	MSAD_233710.t1	MSAD_257245.t1	-0.256602	0.27199	0.273799	-0.163182
MsMYB040	MSAD_233710.t1	MSAD_257784.t1	-0.999481	-0.24649	0.0820344	-0.727495
MsMYB040	MSAD_233710.t1	MSAD_258180.t1	-0.14474	0.290104	-0.411655	0
MsMYB040	MSAD_233710.t1	MSAD_258415.t1	-0.657876	0.402773	-0.468349	-0.64746
MsMYB040	MSAD_233710.t1	MSAD_258916.t1	-0.372926	0.284492	-0.282429	-0.0360053
MsMYB040	MSAD_233710.t1	MSAD_260322.t1	0.43386	-0.12793	-0.234626	0.714922
MsMYB040	MSAD_233710.t1	MSAD_260968.t1	-0.0362508	-0.00154859	0.32559	0.191795
MsMYB040	MSAD_233710.t1	MSAD_261322.t1	-0.361263	-0.267815	0.339669	-0.0980882
MsMYB040	MSAD_233710.t1	MSAD_261670.t1	-0.396067	-0.124741	0.266215	0
MsMYB040	MSAD_233710.t1	MSAD_261832.t1	-0.44521	0.214356	-0.28291	0.170656
MsMYB040	MSAD_233710.t1	MSAD_262370.t1	-0.275643	0.513639	-0.483268	0.475961
MsMYB040	MSAD_233710.t1	MSAD_263571.t1	0.997368	0.0423681	0.198418	-0.00983379
MsMYB040	MSAD_233710.t1	MSAD_263794.t1	-0.510352	-0.28268	-0.277899	0.0954596
MsMYB040	MSAD_233710.t1	MSAD_264988.t1	0.627549	0.373829	0.311655	-0.187304
MsMYB040	MSAD_233710.t1	MSAD_267123.t1	0.489639	-0.526568	0.401317	-0.694001
MsMYB040	MSAD_233710.t1	MSAD_267170.t1	0	0	0	-0.0581977
MsMYB040	MSAD_233710.t1	MSAD_267207.t1	-0.700544	0.0769594	-0.609891	0.351791
MsMYB040	MSAD_233710.t1	MSAD_267527.t1	0.191317	0.000433426	-0.317185	0
MsMYB040	MSAD_233710.t1	MSAD_268224.t1	-0.446945	0.0981691	-0.510365	0
MsMYB040	MSAD_233710.t1	MSAD_268730.t1	0.906644	-0.0205217	-0.119074	-0.0492558
MsMYB040	MSAD_233710.t1	MSAD_268741.t1	-0.228434	0.158718	-0.366067	0
MsMYB040	MSAD_233710.t1	MSAD_268793.t1	-0.415382	0.1017	-0.395627	0
MsMYB040	MSAD_233710.t1	MSAD_269427.t1	0.620471	0.0969064	0.60924	-0.285005
MsMYB040	MSAD_233710.t1	MSAD_271365.t1	0.237717	0.51146	0.248553	0.353617
MsMYB040	MSAD_233710.t1	MSAD_272081.t1	-0.34621	0.0385636	0.200611	-0.453128
MsMYB040	MSAD_233710.t1	MSAD_272284.t1	0.877358	0.0633596	-0.574	0.613809
MsMYB040	MSAD_233710.t1	MSAD_272473.t1	0.184384	0.100344	-0.716391	0.257632
MsMYB040	MSAD_233710.t1	MSAD_272745.t1	0.374738	0.862289	-0.23179	-0.0578346
MsMYB040	MSAD_233710.t1	MSAD_273764.t1	-0.954775	0.473061	-0.283805	0.224777
MsMYB040	MSAD_233710.t1	MSAD_274306.t1	-0.304979	-0.399742	0.0635045	-0.565601
MsMYB040	MSAD_233710.t1	MSAD_274316.t1	-0.141557	0.21733	-0.339305	0
MsMYB040	MSAD_233710.t1	MSAD_274794.t1	-0.390164	-0.688643	0.0384297	0.506211
MsMYB040	MSAD_233710.t1	MSAD_275204.t1	0.859246	0.274471	0.0484375	0.0778836
MsMYB040	MSAD_233710.t1	MSAD_276806.t1	0.260606	0.687433	-0.00494403	-0.384708
MsMYB040	MSAD_233710.t1	MSAD_277156.t1	-0.039044	-0.188168	-0.432391	0.26863
MsMYB040	MSAD_233710.t1	MSAD_278234.t1	-0.473028	0.348214	-0.463387	-0.386228
MsMYB040	MSAD_233710.t1	MSAD_278584.t1	0.902774	-0.25266	-0.137772	-0.0867001
MsMYB040	MSAD_233710.t1	MSAD_282887.t1	-0.428402	0.216014	-0.421799	0
MsMYB040	MSAD_233710.t1	MSAD_283733.t1	0.697882	-0.056134	-0.583527	0.932392
MsMYB040	MSAD_233710.t1	MSAD_284517.t1	-0.0170748	0.695112	-0.260941	0
MsMYB040	MSAD_233710.t1	MSAD_285002.t1	0.0884073	-0.468677	-0.100862	0
MsMYB040	MSAD_233710.t1	MSAD_285219.t1	-0.474485	-0.0321279	0.00327357	-0.118125
MsMYB040	MSAD_233710.t1	MSAD_286590.t1	0.462504	0.051385	-0.220306	-0.128948
MsMYB040	MSAD_233710.t1	MSAD_288055.t1	-0.172539	0.376549	-0.260234	0.490705
MsMYB040	MSAD_233710.t1	MSAD_288925.t1	-0.71988	0.273684	-0.221068	0
MsMYB040	MSAD_233710.t1	MSAD_289498.t1	-0.272108	-0.157125	0.452727	-0.123028
MsMYB040	MSAD_233710.t1	MSAD_289918.t1	0.802238	0.110669	-0.335778	0
MsMYB040	MSAD_233710.t1	MSAD_290166.t1	-0.36535	0.427153	-0.0974321	0.185147
MsMYB040	MSAD_233710.t1	MSAD_290269.t1	0.269185	-0.28908	-0.261469	0.268012
MsMYB040	MSAD_233710.t1	MSAD_292155.t1	-0.900107	-0.513692	0.23729	-0.531927
MsMYB040	MSAD_233710.t1	MSAD_294285.t1	-0.554208	0.35134	0.419078	-0.387045
MsMYB040	MSAD_233710.t1	MSAD_295385.t1	-0.317557	-0.194663	-0.135772	0
MsMYB040	MSAD_233710.t1	MSAD_295662.t1	0.0430287	0.190244	-0.00978074	-0.646807
MsMYB040	MSAD_233710.t1	MSAD_296427.t1	-0.484535	-0.0558668	-0.130467	0
MsMYB040	MSAD_233710.t1	MSAD_300248.t1	-0.292864	0.207872	-0.143477	-0.893328
MsMYB040	MSAD_233710.t1	MSAD_300809.t1	-0.105969	0.321622	0.129275	-0.28873
MsMYB040	MSAD_233710.t1	MSAD_301762.t1	-0.444485	0.344093	-0.723998	0
MsMYB040	MSAD_233710.t1	MSAD_303177.t1	-0.276204	0.295352	-0.614782	-0.240227
MsMYB040	MSAD_233710.t1	MSAD_303216.t1	0.00451599	-0.518391	0.227641	0.226352
MsMYB040	MSAD_233710.t1	MSAD_304093.t1	0.801732	-0.128809	-0.224353	0
MsMYB040	MSAD_233710.t1	MSAD_304239.t1	-0.54797	-0.343677	0.398557	-0.15731
MsMYB040	MSAD_233710.t1	MSAD_304364.t1	0	0	0	-0.034035
MsMYB040	MSAD_233710.t1	MSAD_305160.t1	0.0693978	0.522106	-0.487787	-0.391755
MsMYB040	MSAD_233710.t1	MSAD_307451.t1	-0.276632	0.259272	0.208787	-0.747323
MsMYB040	MSAD_233710.t1	MSAD_307500.t1	-0.255577	0.476255	-0.367489	0.0611278
MsMYB040	MSAD_233710.t1	MSAD_307584.t1	0.34732	0.736173	0.529504	0
MsMYB040	MSAD_233710.t1	MSAD_310175.t1	-0.74543	-0.168495	0.466757	-0.30298
MsMYB040	MSAD_233710.t1	MSAD_310398.t1	-0.226022	0.0350573	-0.28793	-0.612366
MsMYB040	MSAD_233710.t1	MSAD_311537.t1	-0.14987	0.0705892	-0.189916	0
MsMYB040	MSAD_233710.t1	MSAD_311655.t1	0.668753	-0.191447	0.191182	-0.471623
MsMYB040	MSAD_233710.t1	MSAD_311663.t1	-0.0948782	-0.231575	0.4583	0
MsMYB040	MSAD_233710.t1	MSAD_311822.t1	-0.281601	-0.508764	0.619791	0.11662
MsMYB040	MSAD_233710.t1	MSAD_315177.t1	0.44125	0.681723	-0.0498812	-0.0865521
MsMYB040	MSAD_233710.t1	MSAD_315592.t1	0.9448	-0.00706387	0.47401	0.0623559
MsMYB040	MSAD_233710.t1	MSAD_316759.t1	-0.222053	-0.0454119	-0.198335	-0.609913
MsMYB040	MSAD_233710.t1	MSAD_316778.t1	-0.595667	-0.0512778	-0.148756	0.624635
MsMYB040	MSAD_233710.t1	MSAD_317143.t1	0.721792	0.484815	-0.327843	0
MsMYB040	MSAD_233710.t1	MSAD_317688.t1	-0.22746	-0.269487	0.249673	-0.211024
MsMYB040	MSAD_233710.t1	MSAD_317733.t1	-0.245571	0.227876	0.277815	0
MsMYB040	MSAD_233710.t1	MSAD_317796.t1	-0.179711	0.132002	-0.526163	0
MsMYB040	MSAD_233710.t1	MSAD_319193.t1	-0.347024	0.151433	-0.496219	0
MsMYB040	MSAD_233710.t1	MSAD_319771.t1	0.0679451	0.0448896	0.486911	0
MsMYB040	MSAD_233710.t1	MSAD_320192.t1	-0.398977	0.130154	0.241987	-0.304504
MsMYB040	MSAD_233710.t1	MSAD_320273.t1	-0.591094	-0.182508	0.0228146	0.134665
MsMYB040	MSAD_233710.t1	MSAD_320781.t1	-0.489366	-0.193867	0.140386	0
MsMYB040	MSAD_233710.t1	MSAD_322822.t1	-0.214466	0.214639	-0.428433	0.518819
MsMYB040	MSAD_233710.t1	MSAD_322835.t1	0.867972	-0.180729	-0.401778	0
MsMYB040	MSAD_233710.t1	MSAD_324110.t1	0.71486	0.310825	-0.161998	-0.652508
MsMYB040	MSAD_233710.t1	MSAD_325692.t1	-0.611446	0.56512	0.265013	-0.272282
MsMYB040	MSAD_233710.t1	MSAD_325768.t1	-0.603507	0.538618	-0.508869	-0.17445
MsMYB040	MSAD_233710.t1	MSAD_326387.t1	-0.4291	-0.230284	0.142393	-0.19423
MsMYB040	MSAD_233710.t1	MSAD_326623.t1	0.119386	0.40118	-0.213691	-0.452515
MsMYB040	MSAD_233710.t1	MSAD_327664.t1	-0.193163	-0.0641436	0.420209	0.128491
MsMYB040	MSAD_233710.t1	MSAD_329471.t1	-0.36535	0.427153	-0.0974321	0.185147
MsMYB040	MSAD_233710.t1	MSAD_330023.t1	0.0828985	0.619908	-0.307692	0.0997559
MsMYB040	MSAD_233710.t1	MSAD_331373.t1	0.940184	-0.132201	-0.289973	-0.0892974
MsMYB040	MSAD_233710.t1	MSAD_331468.t1	0.25624	0.397524	-0.0721234	0
MsMYB041	MSAD_234746.t1	MSAD_210637.t1	0.276033	-0.138054	0.205762	0
MsMYB041	MSAD_234746.t1	MSAD_210818.t1	-0.936246	-0.0761422	-0.381895	0
MsMYB041	MSAD_234746.t1	MSAD_211453.t1	-0.406972	0.228857	-0.0420472	-0.719342
MsMYB041	MSAD_234746.t1	MSAD_214126.t1	0.229163	0.164897	0.768325	0.586712
MsMYB041	MSAD_234746.t1	MSAD_214269.t1	0.141119	-0.189127	-0.157263	-0.640892
MsMYB041	MSAD_234746.t1	MSAD_218417.t1	0.591252	0.559896	0.0811441	-0.265806
MsMYB041	MSAD_234746.t1	MSAD_219235.t1	-0.880391	-0.00486959	-0.0501422	-0.615482
MsMYB041	MSAD_234746.t1	MSAD_220851.t1	-0.355437	-0.14979	-0.623295	-0.534018
MsMYB041	MSAD_234746.t1	MSAD_222163.t1	-0.919754	-0.306748	-0.357743	0
MsMYB041	MSAD_234746.t1	MSAD_223289.t1	-0.866438	0.0772086	-0.398044	-0.671922
MsMYB041	MSAD_234746.t1	MSAD_223636.t1	-0.947919	-0.253934	-0.31764	-0.584453
MsMYB041	MSAD_234746.t1	MSAD_224641.t1	-0.930226	-0.0489198	-0.0877671	-0.012961
MsMYB041	MSAD_234746.t1	MSAD_224673.t1	-0.706135	0.126571	-0.212797	-0.527378
MsMYB041	MSAD_234746.t1	MSAD_225310.t1	-0.836495	0.14797	0.323135	0
MsMYB041	MSAD_234746.t1	MSAD_228887.t1	0.694165	0.173045	-0.0390447	-0.662188
MsMYB041	MSAD_234746.t1	MSAD_231313.t1	-0.683592	0.0963274	-0.0320353	-0.6941
MsMYB041	MSAD_234746.t1	MSAD_233450.t1	0	0	0	0.135378
MsMYB041	MSAD_234746.t1	MSAD_234252.t1	-0.386074	-0.301224	-0.696357	0.671387
MsMYB041	MSAD_234746.t1	MSAD_234953.t1	-0.602495	0.0884271	0.00733219	0
MsMYB041	MSAD_234746.t1	MSAD_236229.t1	0.0845507	-0.0149525	0.285415	0.400233
MsMYB041	MSAD_234746.t1	MSAD_236350.t1	-0.03834	0.144052	-0.218635	0.154449
MsMYB041	MSAD_234746.t1	MSAD_236690.t1	0.535259	0.373018	0.168132	0
MsMYB041	MSAD_234746.t1	MSAD_238103.t1	0.62577	0.0906624	0.0797461	0
MsMYB041	MSAD_234746.t1	MSAD_239150.t1	-0.572399	0.472344	-0.15164	0
MsMYB041	MSAD_234746.t1	MSAD_239574.t1	0.181378	0.584582	0.146481	0
MsMYB041	MSAD_234746.t1	MSAD_239612.t1	-0.090613	0.0998876	-0.394764	-0.70248
MsMYB041	MSAD_234746.t1	MSAD_239759.t1	0.559709	0.546389	0.169319	0
MsMYB041	MSAD_234746.t1	MSAD_243045.t1	-0.404771	0.223566	0.351228	0
MsMYB041	MSAD_234746.t1	MSAD_244919.t1	-0.989259	-0.344686	0.29338	0.81874
MsMYB041	MSAD_234746.t1	MSAD_247505.t1	0.670678	0.354968	0.22936	-0.512691
MsMYB041	MSAD_234746.t1	MSAD_248003.t1	-0.240699	0.171916	-0.23524	-0.507609
MsMYB041	MSAD_234746.t1	MSAD_248676.t1	-0.578297	-0.303111	0.117782	0
MsMYB041	MSAD_234746.t1	MSAD_248953.t1	0.553279	0.695385	0.292938	0
MsMYB041	MSAD_234746.t1	MSAD_248957.t1	-0.905658	-0.19254	-0.433492	0
MsMYB041	MSAD_234746.t1	MSAD_249717.t1	0.771214	0.251635	-0.140515	0.347684
MsMYB041	MSAD_234746.t1	MSAD_249824.t1	0.288405	-0.188069	-0.158401	-0.732109
MsMYB041	MSAD_234746.t1	MSAD_251011.t1	0.0981563	0.093355	-0.212438	-0.609416
MsMYB041	MSAD_234746.t1	MSAD_253128.t1	-0.824648	-0.387118	0.0193241	-0.536658
MsMYB041	MSAD_234746.t1	MSAD_253502.t1	0.58878	-0.47297	-0.0161555	0
MsMYB041	MSAD_234746.t1	MSAD_253578.t1	0.967998	-0.0908964	-0.0623658	-0.768485
MsMYB041	MSAD_234746.t1	MSAD_254903.t1	0.377733	0.422482	0.242804	0.481224
MsMYB041	MSAD_234746.t1	MSAD_255225.t1	-0.673569	0.173097	0.0223546	0
MsMYB041	MSAD_234746.t1	MSAD_256126.t1	-0.997484	0.0851493	-0.321273	0.735813
MsMYB041	MSAD_234746.t1	MSAD_258079.t1	-0.64167	-0.849607	-0.358486	-0.356995
MsMYB041	MSAD_234746.t1	MSAD_258282.t1	-0.754736	0.0737712	0.0357503	-0.675346
MsMYB041	MSAD_234746.t1	MSAD_258560.t1	-0.918475	-0.0364295	-0.19192	-0.629312
MsMYB041	MSAD_234746.t1	MSAD_260848.t1	0.514345	0.716634	0.148964	0
MsMYB041	MSAD_234746.t1	MSAD_261299.t1	0.526584	0.570854	0.191312	-0.621004
MsMYB041	MSAD_234746.t1	MSAD_261846.t1	-0.931447	0.0594334	-0.255005	0
MsMYB041	MSAD_234746.t1	MSAD_263403.t1	0.346855	0.571084	0.220316	-0.780551
MsMYB041	MSAD_234746.t1	MSAD_264103.t1	0.436787	0.315742	0.420917	0.76742
MsMYB041	MSAD_234746.t1	MSAD_264745.t1	0.793094	0.390294	0.123934	0
MsMYB041	MSAD_234746.t1	MSAD_264747.t1	-0.0729477	-0.42258	0.0667848	-0.755556
MsMYB041	MSAD_234746.t1	MSAD_265973.t1	0.236385	-0.0946486	-0.0528206	0.99017
MsMYB041	MSAD_234746.t1	MSAD_270580.t1	-0.670954	-0.0472972	0.0217617	0
MsMYB041	MSAD_234746.t1	MSAD_270866.t1	-0.930888	0.296477	-0.0899095	0
MsMYB041	MSAD_234746.t1	MSAD_270921.t1	-0.979233	0.120767	-0.631058	-0.660131
MsMYB041	MSAD_234746.t1	MSAD_272710.t1	-0.0262533	-0.0890625	-0.461141	0
MsMYB041	MSAD_234746.t1	MSAD_274261.t1	-0.398234	0.0836975	-0.161819	-0.693877
MsMYB041	MSAD_234746.t1	MSAD_274412.t1	-0.895337	0.0388164	-0.298586	0.873988
MsMYB041	MSAD_234746.t1	MSAD_274693.t1	0.118004	0.599809	0.912015	0
MsMYB041	MSAD_234746.t1	MSAD_275204.t1	0.216152	0.217698	0.0564373	-0.58696
MsMYB041	MSAD_234746.t1	MSAD_275686.t1	-0.257827	-0.179208	-0.140256	-0.311977
MsMYB041	MSAD_234746.t1	MSAD_276806.t1	0.74538	0.506882	0.244584	0.9048
MsMYB041	MSAD_234746.t1	MSAD_278018.t1	-0.0918323	-0.167258	-0.501584	0.713569
MsMYB041	MSAD_234746.t1	MSAD_278317.t1	0.753443	0.0535302	0.235964	0.847037
MsMYB041	MSAD_234746.t1	MSAD_278490.t1	0.0406615	0.46099	0.161576	0.282535
MsMYB041	MSAD_234746.t1	MSAD_278868.t1	0.53605	0.0398815	0.31521	0.51538
MsMYB041	MSAD_234746.t1	MSAD_278869.t1	-0.0618038	-0.289942	-0.279217	0
MsMYB041	MSAD_234746.t1	MSAD_279261.t1	-0.0634416	-0.246322	-0.37179	-0.563179
MsMYB041	MSAD_234746.t1	MSAD_281131.t1	0	0	0	-0.676968
MsMYB041	MSAD_234746.t1	MSAD_281851.t1	-0.760188	-0.118473	0.326597	0
MsMYB041	MSAD_234746.t1	MSAD_282564.t1	-0.449693	-0.178223	0.351579	0.324047
MsMYB041	MSAD_234746.t1	MSAD_284483.t1	-0.449132	0.217216	0.0970143	-0.554387
MsMYB041	MSAD_234746.t1	MSAD_285138.t1	-0.899474	0.165543	-0.41002	-0.594446
MsMYB041	MSAD_234746.t1	MSAD_291910.t1	0.930251	0.401001	-0.172777	0.813953
MsMYB041	MSAD_234746.t1	MSAD_292057.t1	-0.411947	-0.536413	0.0611899	-0.0939504
MsMYB041	MSAD_234746.t1	MSAD_293510.t1	0.458761	0.486425	-0.120309	-0.593437
MsMYB041	MSAD_234746.t1	MSAD_294299.t1	0.823344	0.514247	0.643709	0.986807
MsMYB041	MSAD_234746.t1	MSAD_294486.t1	-0.811454	0.506879	0.42306	0.973105
MsMYB041	MSAD_234746.t1	MSAD_295029.t1	-0.903432	0.214242	-0.0782111	-0.153184
MsMYB041	MSAD_234746.t1	MSAD_297382.t1	0.804126	0.176011	0.444872	-0.668021
MsMYB041	MSAD_234746.t1	MSAD_297793.t1	-0.727583	0.24182	0.339676	0
MsMYB041	MSAD_234746.t1	MSAD_299443.t1	-0.385302	-0.125788	-0.494149	0.638051
MsMYB041	MSAD_234746.t1	MSAD_299450.t1	-0.161184	-0.49187	-0.111425	-0.666686
MsMYB041	MSAD_234746.t1	MSAD_299613.t1	-0.830344	-0.104492	-0.246633	-0.476482
MsMYB041	MSAD_234746.t1	MSAD_300305.t1	-0.896752	0.264173	-0.225894	-0.501855
MsMYB041	MSAD_234746.t1	MSAD_300324.t1	0.739827	0.731171	0.640432	0.960014
MsMYB041	MSAD_234746.t1	MSAD_300705.t1	-0.838897	0.0212426	-0.0666554	0
MsMYB041	MSAD_234746.t1	MSAD_300801.t1	0	0	0	-0.424569
MsMYB041	MSAD_234746.t1	MSAD_301753.t1	-0.599289	0.131944	0.21257	0
MsMYB041	MSAD_234746.t1	MSAD_301762.t1	-0.978478	0.0256592	-0.175316	0
MsMYB041	MSAD_234746.t1	MSAD_301971.t1	-0.936855	-0.102168	-0.931559	0
MsMYB041	MSAD_234746.t1	MSAD_301999.t1	-0.654168	0.252899	-0.443167	0
MsMYB041	MSAD_234746.t1	MSAD_302943.t1	0.233778	-0.365793	-0.291248	-0.639435
MsMYB041	MSAD_234746.t1	MSAD_305777.t1	-0.249469	-0.645367	-0.577805	-0.276414
MsMYB041	MSAD_234746.t1	MSAD_308175.t1	-0.451648	-0.0176111	-0.106899	0.0622696
MsMYB041	MSAD_234746.t1	MSAD_309460.t1	0.44872	0.576122	0.155893	-0.531808
MsMYB041	MSAD_234746.t1	MSAD_310105.t1	-0.127431	0.378464	0.0344271	0.435906
MsMYB041	MSAD_234746.t1	MSAD_311368.t1	-0.879834	0.12575	0.249507	0
MsMYB041	MSAD_234746.t1	MSAD_312176.t1	-0.372298	0.417851	0.234276	-0.602185
MsMYB041	MSAD_234746.t1	MSAD_313157.t1	0.86296	0.00954977	-0.118208	-0.538411
MsMYB041	MSAD_234746.t1	MSAD_313884.t1	0.941308	0.412907	-0.110769	0
MsMYB041	MSAD_234746.t1	MSAD_313952.t1	0.139321	0.325752	0.406388	0.792692
MsMYB041	MSAD_234746.t1	MSAD_314781.t1	-0.259361	0.226031	0.0581538	0
MsMYB041	MSAD_234746.t1	MSAD_315157.t1	0.716372	0.488186	0.808661	-0.354788
MsMYB041	MSAD_234746.t1	MSAD_315580.t1	0	0.488608	0.270086	-0.488494
MsMYB041	MSAD_234746.t1	MSAD_315627.t1	0.416019	0.392431	-0.0446162	0
MsMYB041	MSAD_234746.t1	MSAD_316279.t1	-0.869393	0.0147902	-0.13101	-0.839723
MsMYB041	MSAD_234746.t1	MSAD_316540.t1	0.643288	0.304834	-0.114869	0.370504
MsMYB041	MSAD_234746.t1	MSAD_316995.t1	-0.830779	-0.0943945	-0.083006	0
MsMYB041	MSAD_234746.t1	MSAD_318462.t1	0.899457	0.320586	-0.110554	-0.607803
MsMYB041	MSAD_234746.t1	MSAD_320934.t1	-0.875561	-0.242899	-0.320173	0
MsMYB041	MSAD_234746.t1	MSAD_322184.t1	0.279556	-0.0249234	0.322939	0
MsMYB041	MSAD_234746.t1	MSAD_322197.t1	0.033423	0.259143	0.0797247	-0.0873219
MsMYB041	MSAD_234746.t1	MSAD_323268.t1	0.77778	0.175553	0.653961	0
MsMYB041	MSAD_234746.t1	MSAD_323997.t1	-0.657963	0.455349	-0.0364264	0
MsMYB041	MSAD_234746.t1	MSAD_324613.t1	-0.769093	0.116849	-0.292181	-0.73525
MsMYB041	MSAD_234746.t1	MSAD_325790.t1	-0.975979	-0.48424	-0.650527	0
MsMYB041	MSAD_234746.t1	MSAD_327313.t1	-0.647495	0.0910457	-0.246838	0.308983
MsMYB041	MSAD_234746.t1	MSAD_327613.t1	0.3147	0.334338	-0.0305698	-0.604939
MsMYB041	MSAD_234746.t1	MSAD_327617.t1	0.674796	0.474838	0.31874	0
MsMYB041	MSAD_234746.t1	MSAD_328298.t1	-0.936281	-0.0410682	0.0832987	-0.30066
MsMYB041	MSAD_234746.t1	MSAD_329833.t1	-0.90528	0.0414228	-0.0443523	0
MsMYB041	MSAD_234746.t1	MSAD_329862.t1	-0.926219	-0.196747	-0.398153	-0.550636
MsMYB041	MSAD_234746.t1	MSAD_332417.t1	0.649453	0.00308647	-0.17131	-0.468267
MsMYB041	MSAD_234746.t1	MSAD_332615.t1	0.355019	-0.13362	-0.105065	-0.793362
MsMYB041	MSAD_234746.t1	MSAD_332757.t1	-0.703885	-0.118441	-0.265827	-0.808023
MsMYB043	MSAD_235749.t1	MSAD_210075.t1	-0.596887	-0.626972	-0.609918	0.955264
MsMYB043	MSAD_235749.t1	MSAD_210637.t1	0.888477	0.829633	0.439194	0
MsMYB043	MSAD_235749.t1	MSAD_210786.t1	0.973107	0.660497	0.351084	0.979392
MsMYB043	MSAD_235749.t1	MSAD_225376.t1	0.344101	-0.0148442	-0.252976	0.68577
MsMYB043	MSAD_235749.t1	MSAD_226766.t1	-0.553186	-0.426523	-0.00617271	-0.39772
MsMYB043	MSAD_235749.t1	MSAD_227322.t1	0.479378	-0.771101	-0.691445	0.850803
MsMYB043	MSAD_235749.t1	MSAD_233283.t1	-0.28025	-0.0421507	0.528365	0.867405
MsMYB043	MSAD_235749.t1	MSAD_235279.t1	0.764498	0.130685	0.638671	0.911854
MsMYB043	MSAD_235749.t1	MSAD_235747.t1	-0.821948	-0.418302	-0.0352819	0
MsMYB043	MSAD_235749.t1	MSAD_239818.t1	-0.987774	-0.648077	0.103455	0.243288
MsMYB043	MSAD_235749.t1	MSAD_240530.t1	-0.122921	-0.61372	-0.412694	0.975958
MsMYB043	MSAD_235749.t1	MSAD_243147.t1	-0.0112173	-0.605949	-0.679801	0
MsMYB043	MSAD_235749.t1	MSAD_244349.t1	0.210341	0.021338	0.446018	0
MsMYB043	MSAD_235749.t1	MSAD_250872.t1	0.608353	-0.208502	-0.273457	0.31477
MsMYB043	MSAD_235749.t1	MSAD_256627.t1	0.431571	0.317899	0.519559	0
MsMYB043	MSAD_235749.t1	MSAD_256658.t1	-0.238085	-0.387787	-0.526438	-0.852059
MsMYB043	MSAD_235749.t1	MSAD_258042.t1	0	0	0	0.924198
MsMYB043	MSAD_235749.t1	MSAD_258180.t1	-0.267045	-0.661446	-0.537819	0
MsMYB043	MSAD_235749.t1	MSAD_258505.t1	-0.0795611	-0.582572	-0.548219	0
MsMYB043	MSAD_235749.t1	MSAD_259096.t1	0.105708	-0.568673	-0.505029	0.0860871
MsMYB043	MSAD_235749.t1	MSAD_260147.t1	-0.712363	-0.358382	-0.483874	0.462874
MsMYB043	MSAD_235749.t1	MSAD_262433.t1	-0.502062	-0.71733	-0.888051	0.880349
MsMYB043	MSAD_235749.t1	MSAD_265548.t1	0.427148	-0.446824	-0.329002	0.160749
MsMYB043	MSAD_235749.t1	MSAD_267123.t1	-0.131146	0.026649	0.0557009	0.486814
MsMYB043	MSAD_235749.t1	MSAD_270015.t1	0.287681	0.234671	0.778994	0
MsMYB043	MSAD_235749.t1	MSAD_281083.t1	-0.706081	-0.840333	-0.635101	0
MsMYB043	MSAD_235749.t1	MSAD_281107.t1	0.203018	-0.525223	-0.604955	0
MsMYB043	MSAD_235749.t1	MSAD_285458.t1	0.790462	-0.0724587	0.0339486	0.934901
MsMYB043	MSAD_235749.t1	MSAD_286864.t1	0.287681	0.234671	0.778994	0
MsMYB043	MSAD_235749.t1	MSAD_290433.t1	0.904224	0.494701	0.269385	-0.606935
MsMYB043	MSAD_235749.t1	MSAD_291857.t1	0.794832	-0.714629	-0.309503	0
MsMYB043	MSAD_235749.t1	MSAD_300257.t1	0.437686	0.967427	0.807776	0.471752
MsMYB043	MSAD_235749.t1	MSAD_305055.t1	0.488195	0.279784	0.557254	0
MsMYB043	MSAD_235749.t1	MSAD_306084.t1	-0.409442	-0.734513	-0.533017	0.978794
MsMYB043	MSAD_235749.t1	MSAD_307522.t1	0.288112	0.820833	0.355952	0
MsMYB043	MSAD_235749.t1	MSAD_310910.t1	-0.870804	-0.0968696	0.24216	0.953616
MsMYB043	MSAD_235749.t1	MSAD_311134.t1	0	0	0	0.944426
MsMYB043	MSAD_235749.t1	MSAD_311796.t1	0.232656	-0.225821	-0.412715	0.978915
MsMYB043	MSAD_235749.t1	MSAD_316165.t1	-0.137053	-0.247028	-0.442415	0
MsMYB043	MSAD_235749.t1	MSAD_316540.t1	-0.857013	0.38905	0.804298	0.0126637
MsMYB043	MSAD_235749.t1	MSAD_316759.t1	0.296506	-0.3466	-0.445073	0.430438
MsMYB043	MSAD_235749.t1	MSAD_323439.t1	0.359337	-0.369233	-0.421904	0.748874
MsMYB043	MSAD_235749.t1	MSAD_324694.t1	0.804104	0.649698	-0.0931941	0
MsMYB043	MSAD_235749.t1	MSAD_328278.t1	-0.20978	-0.387961	-0.55809	0
MsMYB045	MSAD_237419.t1	MSAD_211477.t1	0	0	-0.248135	0
MsMYB045	MSAD_237419.t1	MSAD_214817.t1	0	0	-0.435272	0
MsMYB045	MSAD_237419.t1	MSAD_218728.t1	0	0	-0.168667	0
MsMYB045	MSAD_237419.t1	MSAD_220591.t1	0	0	-0.209428	0
MsMYB045	MSAD_237419.t1	MSAD_222451.t1	0	0	0.00228516	0
MsMYB045	MSAD_237419.t1	MSAD_222605.t1	0	0	-0.427066	0
MsMYB045	MSAD_237419.t1	MSAD_223292.t1	0	0	0.119237	0
MsMYB045	MSAD_237419.t1	MSAD_225778.t1	0	0	-0.17932	0
MsMYB045	MSAD_237419.t1	MSAD_230029.t1	0	0	-0.401444	0
MsMYB045	MSAD_237419.t1	MSAD_238928.t1	0	0	0.427124	0
MsMYB045	MSAD_237419.t1	MSAD_242966.t1	0	0	-0.274464	0
MsMYB045	MSAD_237419.t1	MSAD_243495.t1	0	0	0.232921	0
MsMYB045	MSAD_237419.t1	MSAD_244349.t1	0	0	0.869782	0
MsMYB045	MSAD_237419.t1	MSAD_244491.t1	0	0	0.051699	0
MsMYB045	MSAD_237419.t1	MSAD_245129.t1	0	0	-0.49072	0
MsMYB045	MSAD_237419.t1	MSAD_247527.t1	0	0	-0.436391	0
MsMYB045	MSAD_237419.t1	MSAD_247852.t1	0	0	0.190134	0
MsMYB045	MSAD_237419.t1	MSAD_252920.t1	0	0	-0.174026	0
MsMYB045	MSAD_237419.t1	MSAD_254139.t1	0	0	-0.501755	0
MsMYB045	MSAD_237419.t1	MSAD_254988.t1	0	0	-0.43324	0
MsMYB045	MSAD_237419.t1	MSAD_257166.t1	0	0	-0.611543	0
MsMYB045	MSAD_237419.t1	MSAD_257836.t1	0	0	-0.426658	0
MsMYB045	MSAD_237419.t1	MSAD_262312.t1	0	0	-0.224646	0
MsMYB045	MSAD_237419.t1	MSAD_263601.t1	0	0	-0.285635	0
MsMYB045	MSAD_237419.t1	MSAD_264747.t1	0	0	-0.179815	0
MsMYB045	MSAD_237419.t1	MSAD_264945.t1	0	0	-0.252507	0
MsMYB045	MSAD_237419.t1	MSAD_271426.t1	0	0	-0.407383	0
MsMYB045	MSAD_237419.t1	MSAD_274176.t1	0	0	-0.561958	0
MsMYB045	MSAD_237419.t1	MSAD_276829.t1	0	0	-0.18316	0
MsMYB045	MSAD_237419.t1	MSAD_280704.t1	0	0	-0.420465	0
MsMYB045	MSAD_237419.t1	MSAD_281103.t1	0	0	-0.302531	0
MsMYB045	MSAD_237419.t1	MSAD_281107.t1	0	0	-0.590302	0
MsMYB045	MSAD_237419.t1	MSAD_281157.t1	0	0	-0.420562	0
MsMYB045	MSAD_237419.t1	MSAD_283111.t1	0	0	-0.437958	0
MsMYB045	MSAD_237419.t1	MSAD_285231.t1	0	0	-0.224566	0
MsMYB045	MSAD_237419.t1	MSAD_287633.t1	0	0	-0.535959	0
MsMYB045	MSAD_237419.t1	MSAD_289265.t1	0	0	-0.162405	0
MsMYB045	MSAD_237419.t1	MSAD_289272.t1	0	0	-0.450381	0
MsMYB045	MSAD_237419.t1	MSAD_291039.t1	0	0	-0.48921	0
MsMYB045	MSAD_237419.t1	MSAD_298340.t1	0	0	-0.176593	0
MsMYB045	MSAD_237419.t1	MSAD_298752.t1	0	0	-0.409258	0
MsMYB045	MSAD_237419.t1	MSAD_298801.t1	0	0	-0.247808	0
MsMYB045	MSAD_237419.t1	MSAD_299071.t1	0	0	-0.446759	0
MsMYB045	MSAD_237419.t1	MSAD_299157.t1	0	0	-0.449222	0
MsMYB045	MSAD_237419.t1	MSAD_300324.t1	0	0	0.18931	0
MsMYB045	MSAD_237419.t1	MSAD_301521.t1	0	0	-0.544168	0
MsMYB045	MSAD_237419.t1	MSAD_301984.t1	0	0	0.565493	0
MsMYB045	MSAD_237419.t1	MSAD_306752.t1	0	0	0.474796	0
MsMYB045	MSAD_237419.t1	MSAD_308820.t1	0	0	-0.379551	0
MsMYB045	MSAD_237419.t1	MSAD_309456.t1	0	0	-0.352786	0
MsMYB045	MSAD_237419.t1	MSAD_312596.t1	0	0	-0.213069	0
MsMYB045	MSAD_237419.t1	MSAD_316995.t1	0	0	-0.369724	0
MsMYB045	MSAD_237419.t1	MSAD_317481.t1	0	0	-0.502326	0
MsMYB045	MSAD_237419.t1	MSAD_317828.t1	0	0	-0.189732	0
MsMYB045	MSAD_237419.t1	MSAD_323937.t1	0	0	0.184946	0
MsMYB045	MSAD_237419.t1	MSAD_326083.t1	0	0	0.0108336	0
MsMYB045	MSAD_237419.t1	MSAD_328658.t1	0	0	0.124746	0
MsMYB045	MSAD_237419.t1	MSAD_329917.t1	0	0	-0.59573	0
MsMYB077	MSAD_249374.t1	MSAD_210786.t1	-0.220958	0.578341	-0.390125	0.995417
MsMYB077	MSAD_249374.t1	MSAD_244362.t1	0.983032	0.521634	-0.128529	0.747197
MsMYB077	MSAD_249374.t1	MSAD_260968.t1	-0.832963	-0.666304	-0.282307	-0.457618
MsMYB077	MSAD_249374.t1	MSAD_310554.t1	-0.581384	-0.0419814	-0.661814	-0.92751
MsMYB077	MSAD_249374.t1	MSAD_316759.t1	-0.624708	-0.497041	0.0831148	0.330744
MsMYB099	MSAD_260349.t1	MSAD_212165.t1	0.278395	-0.129232	0.245392	-0.0573205
MsMYB099	MSAD_260349.t1	MSAD_213058.t1	0.452656	-0.340339	-0.507155	0
MsMYB099	MSAD_260349.t1	MSAD_219604.t1	0.939697	0.261513	0.838575	0.500135
MsMYB099	MSAD_260349.t1	MSAD_220151.t1	-0.530272	-0.0512572	-0.602213	-0.689012
MsMYB099	MSAD_260349.t1	MSAD_223592.t1	0.803027	0.200358	0.162412	0.204757
MsMYB099	MSAD_260349.t1	MSAD_226699.t1	0.786896	0.196951	0.363141	0
MsMYB099	MSAD_260349.t1	MSAD_228375.t1	-0.828511	-0.26341	0.316382	0.675191
MsMYB099	MSAD_260349.t1	MSAD_228893.t1	0.727709	-0.520696	0.736994	0
MsMYB099	MSAD_260349.t1	MSAD_229376.t1	-0.975746	0.166022	-0.346397	0
MsMYB099	MSAD_260349.t1	MSAD_229413.t1	0.847845	0.330038	0.459572	0.452617
MsMYB099	MSAD_260349.t1	MSAD_231631.t1	-0.495461	0.0224225	-0.269698	0.0508513
MsMYB099	MSAD_260349.t1	MSAD_232397.t1	-0.381173	0.195239	0.193388	-0.141372
MsMYB099	MSAD_260349.t1	MSAD_239659.t1	0.778713	-0.181926	0.0969167	0
MsMYB099	MSAD_260349.t1	MSAD_250167.t1	-0.769258	0.718863	0.265536	-0.398649
MsMYB099	MSAD_260349.t1	MSAD_250183.t1	-0.929518	0.0168182	-0.220574	-0.000718221
MsMYB099	MSAD_260349.t1	MSAD_255990.t1	-0.123012	-0.405172	0.635466	0
MsMYB099	MSAD_260349.t1	MSAD_257988.t1	0.895092	-0.0332288	-0.198269	-0.0440364
MsMYB099	MSAD_260349.t1	MSAD_262312.t1	0.962708	0.668056	0.70663	-0.408019
MsMYB099	MSAD_260349.t1	MSAD_263403.t1	-0.816799	-0.048506	0.440945	-0.668814
MsMYB099	MSAD_260349.t1	MSAD_267356.t1	0.161798	0.160005	-0.097425	-0.300216
MsMYB099	MSAD_260349.t1	MSAD_270062.t1	0	0	0	0.586451
MsMYB099	MSAD_260349.t1	MSAD_273569.t1	0	0	0	0.568379
MsMYB099	MSAD_260349.t1	MSAD_276039.t1	0.495291	0.0607674	-0.305109	0.620518
MsMYB099	MSAD_260349.t1	MSAD_276288.t1	-0.855307	-0.358563	-0.761663	-0.0710754
MsMYB099	MSAD_260349.t1	MSAD_277350.t1	0.415202	-0.225513	-0.623248	0
MsMYB099	MSAD_260349.t1	MSAD_277869.t1	0.766252	0.276682	0.109676	0
MsMYB099	MSAD_260349.t1	MSAD_279076.t1	-0.60311	0.313039	-0.357086	-0.473267
MsMYB099	MSAD_260349.t1	MSAD_281147.t1	-0.65605	0.133505	0.496603	0.468821
MsMYB099	MSAD_260349.t1	MSAD_288334.t1	0	0	0	-0.173373
MsMYB099	MSAD_260349.t1	MSAD_295662.t1	-0.710542	0.59834	0.308903	-0.711965
MsMYB099	MSAD_260349.t1	MSAD_302717.t1	0.809788	0.175894	0.475412	0
MsMYB099	MSAD_260349.t1	MSAD_303177.t1	0.768446	0.250542	0.728702	-0.699155
MsMYB099	MSAD_260349.t1	MSAD_309900.t1	-0.798365	0.240556	-0.33687	-0.257061
MsMYB099	MSAD_260349.t1	MSAD_311128.t1	0.213249	-0.00305689	0.729292	-0.533856
MsMYB099	MSAD_260349.t1	MSAD_312601.t1	0.415232	0.244999	0.0840109	-0.730293
MsMYB099	MSAD_260349.t1	MSAD_317481.t1	0.823416	0.389165	0.788025	-0.580752
MsMYB099	MSAD_260349.t1	MSAD_317888.t1	0.833601	-0.177488	-0.0745787	-0.174214
MsMYB099	MSAD_260349.t1	MSAD_317955.t1	-0.769546	-0.149008	-0.660976	0
MsMYB099	MSAD_260349.t1	MSAD_319685.t1	0.629978	0.0328102	-0.35592	-0.429436
MsMYB099	MSAD_260349.t1	MSAD_322835.t1	0.411931	0.0687116	0.413138	0
MsMYB099	MSAD_260349.t1	MSAD_331574.t1	0.541189	0.127293	0.95188	-0.103857
MsMYB113	MSAD_268202.t1	MSAD_210561.t1	0.929188	0.176736	0.172936	0
MsMYB113	MSAD_268202.t1	MSAD_210743.t1	-0.726801	0.376712	-0.0182473	-0.165272
MsMYB113	MSAD_268202.t1	MSAD_212692.t1	-0.829292	0.554216	-0.263212	-0.261725
MsMYB113	MSAD_268202.t1	MSAD_213058.t1	-0.600513	0.00285774	-0.329307	0
MsMYB113	MSAD_268202.t1	MSAD_213732.t1	-0.56094	0.425701	0.253662	-0.211143
MsMYB113	MSAD_268202.t1	MSAD_213913.t1	-0.293593	-0.332915	0.134437	-0.972149
MsMYB113	MSAD_268202.t1	MSAD_214107.t1	-0.630354	0.144476	0.506515	-0.1952
MsMYB113	MSAD_268202.t1	MSAD_216905.t1	-0.0134507	0.0473092	-0.255644	0
MsMYB113	MSAD_268202.t1	MSAD_218280.t1	0.0490767	0.0912332	0.373518	0.495399
MsMYB113	MSAD_268202.t1	MSAD_218673.t1	-0.315119	0.400731	0.283708	-0.032246
MsMYB113	MSAD_268202.t1	MSAD_218728.t1	-0.0218931	0.446078	-0.3125	0.175899
MsMYB113	MSAD_268202.t1	MSAD_220370.t1	0.438773	0.0604891	0.166095	0
MsMYB113	MSAD_268202.t1	MSAD_220968.t1	-0.616128	0.366215	0.279074	-0.111114
MsMYB113	MSAD_268202.t1	MSAD_223676.t1	-0.0684326	-0.0395646	0.428295	-0.0853425
MsMYB113	MSAD_268202.t1	MSAD_224441.t1	0.395752	0.24842	0.355162	-0.657553
MsMYB113	MSAD_268202.t1	MSAD_224565.t1	-0.770324	0.342395	0.0937787	-0.526818
MsMYB113	MSAD_268202.t1	MSAD_224641.t1	-0.733467	-0.301907	-0.0285091	-0.182502
MsMYB113	MSAD_268202.t1	MSAD_226227.t1	0.0696712	-0.305983	-0.376485	-0.00950275
MsMYB113	MSAD_268202.t1	MSAD_226276.t1	-0.719422	0.621533	0.786623	-0.813493
MsMYB113	MSAD_268202.t1	MSAD_226874.t1	-0.235255	0.720194	-0.353589	0.230789
MsMYB113	MSAD_268202.t1	MSAD_227339.t1	0.0643692	-0.263037	-0.0986186	0.564107
MsMYB113	MSAD_268202.t1	MSAD_229776.t1	-0.626843	0.477202	0.55623	0
MsMYB113	MSAD_268202.t1	MSAD_230123.t1	0.275097	-0.428877	-0.340475	0.180755
MsMYB113	MSAD_268202.t1	MSAD_231216.t1	-0.57186	-0.0430117	-0.201336	-0.341692
MsMYB113	MSAD_268202.t1	MSAD_231479.t1	-0.599437	0.421777	0.503524	0
MsMYB113	MSAD_268202.t1	MSAD_232397.t1	0.580174	0.216969	-0.0242021	-0.430243
MsMYB113	MSAD_268202.t1	MSAD_232783.t1	-0.784786	-0.186092	0.286067	0.0999489
MsMYB113	MSAD_268202.t1	MSAD_232936.t1	0.239786	0.659347	0.467942	0
MsMYB113	MSAD_268202.t1	MSAD_232989.t1	0.1426	-0.326095	-0.293609	-0.762309
MsMYB113	MSAD_268202.t1	MSAD_233260.t1	0.460514	0.0791939	0.102954	0.399833
MsMYB113	MSAD_268202.t1	MSAD_233451.t1	-0.864055	0.726982	0.0934874	0.408929
MsMYB113	MSAD_268202.t1	MSAD_233896.t1	0.646483	0.467571	0.831575	-0.207273
MsMYB113	MSAD_268202.t1	MSAD_234104.t1	-0.636695	0.269916	0.116283	0.113794
MsMYB113	MSAD_268202.t1	MSAD_235025.t1	-0.303096	0.125104	0.244104	-0.366019
MsMYB113	MSAD_268202.t1	MSAD_236599.t1	0	0.286342	-0.377696	0.290974
MsMYB113	MSAD_268202.t1	MSAD_237327.t1	-0.587665	0.668543	0.465606	0
MsMYB113	MSAD_268202.t1	MSAD_239692.t1	0.0301102	0.018776	-0.00262069	0
MsMYB113	MSAD_268202.t1	MSAD_239751.t1	-0.700542	0.44314	0.216101	0.0387664
MsMYB113	MSAD_268202.t1	MSAD_240352.t1	0.721588	0	-0.0684416	0.196762
MsMYB113	MSAD_268202.t1	MSAD_240530.t1	-0.727323	0.639899	0.284022	-0.58579
MsMYB113	MSAD_268202.t1	MSAD_243111.t1	-0.588085	0.0824519	-0.0637623	0.263744
MsMYB113	MSAD_268202.t1	MSAD_243147.t1	-0.61629	0.455679	0.0561924	0
MsMYB113	MSAD_268202.t1	MSAD_243163.t1	-0.673929	-0.269136	-0.438338	0
MsMYB113	MSAD_268202.t1	MSAD_243254.t1	-0.751526	0.296211	-0.0181696	-0.436509
MsMYB113	MSAD_268202.t1	MSAD_243266.t1	0.85084	0.0127575	-0.132145	-0.380584
MsMYB113	MSAD_268202.t1	MSAD_246485.t1	0.467963	0.753225	0.0437838	0
MsMYB113	MSAD_268202.t1	MSAD_247083.t1	-0.170476	0.69737	0.326977	0
MsMYB113	MSAD_268202.t1	MSAD_250167.t1	0.476242	0.286876	0.320441	-0.431724
MsMYB113	MSAD_268202.t1	MSAD_250183.t1	0.85084	0.0127575	-0.132145	-0.380584
MsMYB113	MSAD_268202.t1	MSAD_251289.t1	0.127063	0.398616	0.298636	0.325877
MsMYB113	MSAD_268202.t1	MSAD_252559.t1	0.527319	-0.229279	-0.167352	-0.688302
MsMYB113	MSAD_268202.t1	MSAD_252657.t1	-0.702613	0.649404	-0.0993386	0
MsMYB113	MSAD_268202.t1	MSAD_255063.t1	-0.999	0.721292	0.367842	0.543287
MsMYB113	MSAD_268202.t1	MSAD_255225.t1	-0.73874	0.0207815	0.235215	0
MsMYB113	MSAD_268202.t1	MSAD_255367.t1	-0.25242	0.228029	0.390029	0
MsMYB113	MSAD_268202.t1	MSAD_255762.t1	-0.186132	-0.145717	0.109078	-0.664156
MsMYB113	MSAD_268202.t1	MSAD_257353.t1	-0.726845	0.16485	0.258051	0
MsMYB113	MSAD_268202.t1	MSAD_259879.t1	-0.345552	0.315939	0.198992	0
MsMYB113	MSAD_268202.t1	MSAD_262325.t1	-0.483587	-0.0963386	0.0865856	0.427691
MsMYB113	MSAD_268202.t1	MSAD_264399.t1	-0.382401	0.264131	0.157295	-0.457031
MsMYB113	MSAD_268202.t1	MSAD_264846.t1	0	0	0	-0.20354
MsMYB113	MSAD_268202.t1	MSAD_265548.t1	-0.291557	0.0826936	0.24266	0.455831
MsMYB113	MSAD_268202.t1	MSAD_265924.t1	-0.26824	0.540691	0.845379	0
MsMYB113	MSAD_268202.t1	MSAD_265939.t1	-0.731175	-0.0552662	-0.0754445	-0.502926
MsMYB113	MSAD_268202.t1	MSAD_266394.t1	0.911126	-0.000768637	-0.02647	0.456043
MsMYB113	MSAD_268202.t1	MSAD_267200.t1	-0.304922	0.341864	0.489866	0
MsMYB113	MSAD_268202.t1	MSAD_267749.t1	0.615786	0.951266	0.870004	0
MsMYB113	MSAD_268202.t1	MSAD_270181.t1	0.36762	-0.449115	-0.402722	0
MsMYB113	MSAD_268202.t1	MSAD_270250.t1	-0.314652	-0.101837	-0.490967	-0.508358
MsMYB113	MSAD_268202.t1	MSAD_270742.t1	-0.544501	-0.254938	0.281048	-0.583327
MsMYB113	MSAD_268202.t1	MSAD_271541.t1	-0.776798	0.382283	0.0996234	-0.110905
MsMYB113	MSAD_268202.t1	MSAD_272381.t1	0.26327	0.0183364	0.342269	0
MsMYB113	MSAD_268202.t1	MSAD_272402.t1	0.265355	0.59484	0.507815	0
MsMYB113	MSAD_268202.t1	MSAD_272710.t1	0.165585	-0.395916	0.362383	0
MsMYB113	MSAD_268202.t1	MSAD_274319.t1	0.262276	-0.365226	-0.344688	0.239803
MsMYB113	MSAD_268202.t1	MSAD_274867.t1	0.105719	-0.15862	-0.251841	-0.602778
MsMYB113	MSAD_268202.t1	MSAD_275295.t1	-0.0202793	0.538716	0.692582	-0.273543
MsMYB113	MSAD_268202.t1	MSAD_275884.t1	0.689288	0.659253	0.730758	0
MsMYB113	MSAD_268202.t1	MSAD_276288.t1	0.50863	0.187299	0.0495508	-0.00917927
MsMYB113	MSAD_268202.t1	MSAD_276743.t1	0.673227	0.130456	0.0816703	0
MsMYB113	MSAD_268202.t1	MSAD_277040.t1	-0.825473	0.0772043	-0.102565	0
MsMYB113	MSAD_268202.t1	MSAD_277063.t1	-0.470759	0.54873	0.379835	0
MsMYB113	MSAD_268202.t1	MSAD_277869.t1	-0.720929	0.474634	0.0571792	0
MsMYB113	MSAD_268202.t1	MSAD_277991.t1	-0.546679	-0.0974735	0.17511	0
MsMYB113	MSAD_268202.t1	MSAD_279010.t1	-0.0448271	-0.0451176	0.052896	-0.993881
MsMYB113	MSAD_268202.t1	MSAD_280620.t1	0.233555	0.762729	0.569774	0.534905
MsMYB113	MSAD_268202.t1	MSAD_280698.t1	-0.088239	0.294225	0.868576	-0.222875
MsMYB113	MSAD_268202.t1	MSAD_281225.t1	0	0	0	-0.207521
MsMYB113	MSAD_268202.t1	MSAD_282092.t1	0.291444	0.627542	0.933779	0
MsMYB113	MSAD_268202.t1	MSAD_282277.t1	0.187163	0.969756	0.469095	-0.448003
MsMYB113	MSAD_268202.t1	MSAD_282376.t1	0.609146	0.210893	-0.319709	0.0370253
MsMYB113	MSAD_268202.t1	MSAD_283111.t1	0.0647504	-0.0485938	0.370872	-0.167528
MsMYB113	MSAD_268202.t1	MSAD_283733.t1	-0.321682	0.199455	0.210708	0.503583
MsMYB113	MSAD_268202.t1	MSAD_287065.t1	-0.657097	0.218893	-0.141968	-0.352362
MsMYB113	MSAD_268202.t1	MSAD_287092.t1	0.38047	-0.279933	0.128156	0
MsMYB113	MSAD_268202.t1	MSAD_288925.t1	-0.187621	0.84285	0.917864	0
MsMYB113	MSAD_268202.t1	MSAD_290614.t1	-0.965616	-0.149664	0.356132	0.217044
MsMYB113	MSAD_268202.t1	MSAD_290991.t1	0.875889	0.496489	0.256943	-0.185741
MsMYB113	MSAD_268202.t1	MSAD_291303.t1	0.773364	0.081605	-0.199467	0.0420053
MsMYB113	MSAD_268202.t1	MSAD_293266.t1	-0.591335	0.165584	0.696414	-0.650561
MsMYB113	MSAD_268202.t1	MSAD_293844.t1	0.574244	-0.451056	-0.551675	-0.681154
MsMYB113	MSAD_268202.t1	MSAD_294299.t1	0.993392	0.0228156	0.341165	0.341143
MsMYB113	MSAD_268202.t1	MSAD_295662.t1	0.486535	0.666244	0.0824108	-0.953937
MsMYB113	MSAD_268202.t1	MSAD_296823.t1	-0.227698	0.331872	0.0539064	0.0229473
MsMYB113	MSAD_268202.t1	MSAD_296962.t1	0.464548	0.747087	0.523416	-0.428098
MsMYB113	MSAD_268202.t1	MSAD_297133.t1	0.11826	0.507114	-0.228209	0
MsMYB113	MSAD_268202.t1	MSAD_298283.t1	-0.694099	0.799687	0.141498	0
MsMYB113	MSAD_268202.t1	MSAD_299015.t1	0	-0.172848	-0.332125	-0.983505
MsMYB113	MSAD_268202.t1	MSAD_299259.t1	-0.569659	0.461945	0.362198	0
MsMYB113	MSAD_268202.t1	MSAD_300713.t1	-0.746783	0.159138	0.202645	0.611364
MsMYB113	MSAD_268202.t1	MSAD_301065.t1	0.490058	-0.305562	-0.164324	-0.488907
MsMYB113	MSAD_268202.t1	MSAD_301196.t1	0.393548	0.0379483	0.185323	-0.176172
MsMYB113	MSAD_268202.t1	MSAD_304590.t1	0.99408	0.49404	0.0531583	0
MsMYB113	MSAD_268202.t1	MSAD_304609.t1	0.811801	-0.15142	-0.132269	0
MsMYB113	MSAD_268202.t1	MSAD_305020.t1	0.570257	0.0489139	0.262591	0.0565256
MsMYB113	MSAD_268202.t1	MSAD_305778.t1	0.505907	-0.197973	0.492279	0
MsMYB113	MSAD_268202.t1	MSAD_308256.t1	-0.534654	-0.161893	-0.420074	0
MsMYB113	MSAD_268202.t1	MSAD_308849.t1	-0.544501	-0.254938	0.281048	-0.583327
MsMYB113	MSAD_268202.t1	MSAD_309258.t1	-0.608149	0.432162	0.310146	0
MsMYB113	MSAD_268202.t1	MSAD_309613.t1	-0.193633	0.379545	0.781416	-0.302639
MsMYB113	MSAD_268202.t1	MSAD_310647.t1	-0.769581	0.371475	0.328222	0
MsMYB113	MSAD_268202.t1	MSAD_310762.t1	-0.976003	0.607631	-0.0384356	-0.391624
MsMYB113	MSAD_268202.t1	MSAD_310791.t1	-0.630561	0.451562	0.256267	0
MsMYB113	MSAD_268202.t1	MSAD_311325.t1	0.755019	-0.478234	-0.393392	-0.456296
MsMYB113	MSAD_268202.t1	MSAD_311696.t1	-0.875767	0.0267093	-0.229166	-0.976572
MsMYB113	MSAD_268202.t1	MSAD_313904.t1	0.112081	0.359593	0.489165	0
MsMYB113	MSAD_268202.t1	MSAD_314191.t1	0	0	0	-0.999015
MsMYB113	MSAD_268202.t1	MSAD_314502.t1	0.239628	0.657281	0.527772	0.0394039
MsMYB113	MSAD_268202.t1	MSAD_315254.t1	0.854206	-0.0421343	0.135402	0.50583
MsMYB113	MSAD_268202.t1	MSAD_316060.t1	0.261791	-0.536923	-0.324972	0
MsMYB113	MSAD_268202.t1	MSAD_316264.t1	0.341351	0.939604	0.763753	0.533804
MsMYB113	MSAD_268202.t1	MSAD_316311.t1	-0.863803	0.147504	0.71216	-0.8948
MsMYB113	MSAD_268202.t1	MSAD_316722.t1	0.502311	0.0946347	-0.0976297	0.323036
MsMYB113	MSAD_268202.t1	MSAD_316759.t1	-0.0911701	-0.0236807	-0.00218229	-0.349952
MsMYB113	MSAD_268202.t1	MSAD_317475.t1	-0.00922802	-0.0647095	0.0371649	0
MsMYB113	MSAD_268202.t1	MSAD_318210.t1	-0.640252	0.628629	0.528517	0
MsMYB113	MSAD_268202.t1	MSAD_318317.t1	-0.612752	0.310168	0.122348	0
MsMYB113	MSAD_268202.t1	MSAD_319220.t1	-0.216929	-0.0151096	0.530444	0.25332
MsMYB113	MSAD_268202.t1	MSAD_319468.t1	-0.804873	0.0610999	-0.272097	0
MsMYB113	MSAD_268202.t1	MSAD_319619.t1	0.474163	0.659847	0.46846	0.352358
MsMYB113	MSAD_268202.t1	MSAD_319677.t1	0.843029	-0.264054	-0.545912	-0.273865
MsMYB113	MSAD_268202.t1	MSAD_320832.t1	-0.272229	0.0575872	0.119938	0
MsMYB113	MSAD_268202.t1	MSAD_322831.t1	0.953261	-0.0504566	-0.324387	0
MsMYB113	MSAD_268202.t1	MSAD_322835.t1	-0.0721538	0.253063	0.626863	0
MsMYB113	MSAD_268202.t1	MSAD_324263.t1	0.23925	-0.256102	-0.231051	0.147755
MsMYB113	MSAD_268202.t1	MSAD_325359.t1	-0.770324	0.342395	0.0937787	-0.526818
MsMYB113	MSAD_268202.t1	MSAD_326862.t1	-0.628992	0.305654	0.186649	0
MsMYB113	MSAD_268202.t1	MSAD_327169.t1	0	0	0	-0.689458
MsMYB113	MSAD_268202.t1	MSAD_327800.t1	0.172851	0.217738	0.0021331	-0.761309
MsMYB113	MSAD_268202.t1	MSAD_327974.t1	0.980821	-0.224862	0.376298	0
MsMYB113	MSAD_268202.t1	MSAD_328414.t1	-0.621041	0.356594	0.338596	0.409769
MsMYB113	MSAD_268202.t1	MSAD_329549.t1	0.390284	-0.0256227	-0.52107	0.344127
MsMYB113	MSAD_268202.t1	MSAD_329604.t1	0.361931	0.0443141	-0.246986	-0.71719
MsMYB113	MSAD_268202.t1	MSAD_330955.t1	-0.185697	0.451906	-0.115588	0
MsMYB113	MSAD_268202.t1	MSAD_331388.t1	-0.908206	-0.353793	0.538774	0.498765
MsMYB113	MSAD_268202.t1	MSAD_331741.t1	-0.137665	0.326116	0.33565	0
MsMYB113	MSAD_268202.t1	MSAD_332753.t1	-0.670566	-0.00811782	-0.388024	-0.561393
MsMYB113	MSAD_268202.t1	MSAD_332821.t1	0.763987	0.481426	0.44724	0.28245
MsMYB120	MSAD_271189.t1	MSAD_210786.t1	0.708241	-0.0743004	-0.0658691	0.375207
MsMYB120	MSAD_271189.t1	MSAD_252569.t1	-0.555267	-0.383545	-0.0429476	0
MsMYB120	MSAD_271189.t1	MSAD_271394.t1	-0.555267	-0.383545	-0.0429476	0
MsMYB120	MSAD_271189.t1	MSAD_297133.t1	0.765766	0.791839	-0.266259	0
MsMYB120	MSAD_271189.t1	MSAD_299015.t1	0	0.214928	0.669473	-0.312088
MsMYB120	MSAD_271189.t1	MSAD_311878.t1	-0.851217	0.143641	-0.110762	-0.336224
MsMYB120	MSAD_271189.t1	MSAD_317649.t1	-0.555267	-0.383545	-0.0429476	0
MsMYB132	MSAD_278758.t1	MSAD_211647.t1	-0.196437	0.0783221	-0.745592	0
MsMYB132	MSAD_278758.t1	MSAD_317649.t1	-0.347772	-0.456109	-0.659993	0
MsMYB144	MSAD_284137.t1	MSAD_210786.t1	0.76293	0.67529	0.777401	0.689411
MsMYB145	MSAD_284155.t1	MSAD_210786.t1	0.771191	0.693175	0.336389	-0.698911
MsMYB145	MSAD_284155.t1	MSAD_265971.t1	0.571202	0.407029	0.263596	0.430667
MsMYB145	MSAD_284155.t1	MSAD_301103.t1	-0.118407	-0.268327	-0.284382	0
MsMYB184	MSAD_303035.t1	MSAD_224441.t1	-0.3112	-0.500695	-0.587911	0.561312
MsMYB184	MSAD_303035.t1	MSAD_232782.t1	0.00073558	-0.652077	-0.59731	0.810597
MsMYB184	MSAD_303035.t1	MSAD_232977.t1	0.409003	0.350391	0.218048	-0.153018
MsMYB184	MSAD_303035.t1	MSAD_239417.t1	-0.298627	-0.336656	-0.645527	0.731637
MsMYB184	MSAD_303035.t1	MSAD_242022.t1	-0.839333	-0.371271	0.364183	0.493914
MsMYB184	MSAD_303035.t1	MSAD_245591.t1	0.0895504	-0.542675	-0.899555	0
MsMYB184	MSAD_303035.t1	MSAD_251220.t1	0.615451	-0.0239711	-0.661903	0.977209
MsMYB184	MSAD_303035.t1	MSAD_255111.t1	-0.242469	-0.310489	-0.248871	0
MsMYB184	MSAD_303035.t1	MSAD_257226.t1	-0.816325	-0.188032	-0.403777	-0.510816
MsMYB184	MSAD_303035.t1	MSAD_267497.t1	-0.106299	-0.242215	-0.507086	0
MsMYB184	MSAD_303035.t1	MSAD_270464.t1	0.590161	0.737589	0.917425	-0.139232
MsMYB184	MSAD_303035.t1	MSAD_274426.t1	0	0.312098	0.28688	0
MsMYB184	MSAD_303035.t1	MSAD_274867.t1	1	1	1	0.530718
MsMYB184	MSAD_303035.t1	MSAD_277106.t1	0	0	0	0.805603
MsMYB184	MSAD_303035.t1	MSAD_277176.t1	-0.7466	-0.134211	-0.829707	0
MsMYB184	MSAD_303035.t1	MSAD_277204.t1	0.665047	-0.0824962	0.37693	0
MsMYB184	MSAD_303035.t1	MSAD_281162.t1	0.246214	-0.382934	-0.675274	0
MsMYB184	MSAD_303035.t1	MSAD_287819.t1	-0.249314	-0.454035	-0.347041	0.911458
MsMYB184	MSAD_303035.t1	MSAD_293106.t1	0.0657077	-0.211868	-0.35077	0
MsMYB184	MSAD_303035.t1	MSAD_295866.t1	0	0	0	0.697233
MsMYB184	MSAD_303035.t1	MSAD_300592.t1	-0.0958177	-0.649795	-0.251289	0.509729
MsMYB184	MSAD_303035.t1	MSAD_301469.t1	-0.0331009	-0.766791	-0.467007	0
MsMYB184	MSAD_303035.t1	MSAD_304341.t1	-0.20755	-0.0289714	-0.246979	0.235985
MsMYB184	MSAD_303035.t1	MSAD_308113.t1	0.204354	0.0851863	-0.18652	0.906117
MsMYB184	MSAD_303035.t1	MSAD_309376.t1	-0.0429013	-0.333765	-0.582797	0.574116
MsMYB184	MSAD_303035.t1	MSAD_315427.t1	0.304433	-0.35157	-0.797239	0.466004
MsMYB184	MSAD_303035.t1	MSAD_316009.t1	0.898335	0.805186	0.638875	0
MsMYB184	MSAD_303035.t1	MSAD_316662.t1	-0.378233	0.229603	0.252894	-0.54612
MsMYB184	MSAD_303035.t1	MSAD_317481.t1	-0.21495	-0.773405	-0.948188	0.490013
MsMYB184	MSAD_303035.t1	MSAD_331741.t1	0.621441	-0.641551	-0.287804	0
MsMYB195	MSAD_306780.t1	MSAD_212571.t1	-0.427293	-0.730626	-0.639854	0
MsMYB195	MSAD_306780.t1	MSAD_213101.t1	-0.950069	-0.0877668	0.226385	0.780526
MsMYB195	MSAD_306780.t1	MSAD_213582.t1	-0.390734	-0.593838	0.0735104	0.833181
MsMYB195	MSAD_306780.t1	MSAD_214471.t1	-0.609071	-0.87791	0.70283	0.757183
MsMYB195	MSAD_306780.t1	MSAD_214864.t1	0	0	0	-0.129086
MsMYB195	MSAD_306780.t1	MSAD_216232.t1	0.344362	0.383262	0.917277	0
MsMYB195	MSAD_306780.t1	MSAD_218522.t1	0.679761	0.493418	-0.121158	0.836305
MsMYB195	MSAD_306780.t1	MSAD_218769.t1	-0.376383	0.472313	-0.551981	0.757568
MsMYB195	MSAD_306780.t1	MSAD_219752.t1	-0.131727	0.670028	-0.305117	0.80881
MsMYB195	MSAD_306780.t1	MSAD_219986.t1	-0.730011	-0.239128	-0.0839996	-0.579568
MsMYB195	MSAD_306780.t1	MSAD_221783.t1	0.296203	0.415697	-0.00801968	0
MsMYB195	MSAD_306780.t1	MSAD_222760.t1	0	-0.122339	0.963103	-0.415487
MsMYB195	MSAD_306780.t1	MSAD_222999.t1	-0.142589	0.812361	0.198354	-0.96177
MsMYB195	MSAD_306780.t1	MSAD_224004.t1	0.203709	-0.540091	0.686273	0
MsMYB195	MSAD_306780.t1	MSAD_227263.t1	-0.380863	-0.476483	-0.187747	0
MsMYB195	MSAD_306780.t1	MSAD_232019.t1	0.480968	-0.067396	0.389494	-0.0383162
MsMYB195	MSAD_306780.t1	MSAD_235279.t1	0.671452	0.0604901	0.609259	0.903888
MsMYB195	MSAD_306780.t1	MSAD_235589.t1	-0.399526	0.838529	0.7834	0
MsMYB195	MSAD_306780.t1	MSAD_236447.t1	-0.396929	-0.165879	0.857373	0.559067
MsMYB195	MSAD_306780.t1	MSAD_236746.t1	0.0239086	0.00756993	-0.10112	0.0617978
MsMYB195	MSAD_306780.t1	MSAD_239947.t1	0.895458	-0.792687	0.0722484	0.896787
MsMYB195	MSAD_306780.t1	MSAD_240079.t1	0	0	0	0.727871
MsMYB195	MSAD_306780.t1	MSAD_246084.t1	0.966902	-0.56834	-0.574282	0.728947
MsMYB195	MSAD_306780.t1	MSAD_247086.t1	0.735277	-0.167512	0.245306	-0.990887
MsMYB195	MSAD_306780.t1	MSAD_248109.t1	-0.591669	-0.372765	0.526179	0.684964
MsMYB195	MSAD_306780.t1	MSAD_248695.t1	0	0	0	0.921051
MsMYB195	MSAD_306780.t1	MSAD_249717.t1	-0.311381	0.479567	-0.0540666	0.185761
MsMYB195	MSAD_306780.t1	MSAD_251400.t1	0	0	0	0.691443
MsMYB195	MSAD_306780.t1	MSAD_253976.t1	-0.101305	0.0244026	0.6358	0
MsMYB195	MSAD_306780.t1	MSAD_256218.t1	-0.55274	-0.711116	-0.564554	0.0793344
MsMYB195	MSAD_306780.t1	MSAD_256677.t1	-0.0446826	0.0573686	0.881528	0.955438
MsMYB195	MSAD_306780.t1	MSAD_256799.t1	-0.294217	0.00216891	-0.144684	0.605175
MsMYB195	MSAD_306780.t1	MSAD_257176.t1	-0.848938	-0.812636	0.0888908	0.951043
MsMYB195	MSAD_306780.t1	MSAD_257494.t1	0.798695	0.790379	0.967496	0
MsMYB195	MSAD_306780.t1	MSAD_258079.t1	-0.670561	0.309964	0.851941	0.74732
MsMYB195	MSAD_306780.t1	MSAD_263403.t1	-0.49231	-0.334491	0.487789	0.97563
MsMYB195	MSAD_306780.t1	MSAD_264917.t1	-0.998004	0.265945	-0.24127	0
MsMYB195	MSAD_306780.t1	MSAD_266744.t1	-0.686188	-0.356699	0.790225	0.979769
MsMYB195	MSAD_306780.t1	MSAD_267801.t1	0.885363	0.239547	0.323923	0.32281
MsMYB195	MSAD_306780.t1	MSAD_270054.t1	-0.0174944	-0.234763	-0.285378	0
MsMYB195	MSAD_306780.t1	MSAD_270866.t1	-0.501467	-0.849413	-0.782118	0
MsMYB195	MSAD_306780.t1	MSAD_270921.t1	-0.390722	-0.329893	-0.314529	0.869265
MsMYB195	MSAD_306780.t1	MSAD_271942.t1	0.589261	0.0317386	0.262742	0
MsMYB195	MSAD_306780.t1	MSAD_271991.t1	-0.321999	-0.243013	0.740046	0
MsMYB195	MSAD_306780.t1	MSAD_272060.t1	-0.349877	-0.248613	-0.742254	0.754598
MsMYB195	MSAD_306780.t1	MSAD_273188.t1	0.700251	0.0735226	0.224259	0.954454
MsMYB195	MSAD_306780.t1	MSAD_277132.t1	-0.771757	-0.7833	0.595747	0.983058
MsMYB195	MSAD_306780.t1	MSAD_278223.t1	0.971364	0.811504	0.950746	0.774946
MsMYB195	MSAD_306780.t1	MSAD_278868.t1	-0.353416	0.271297	-0.266008	0.0683048
MsMYB195	MSAD_306780.t1	MSAD_278933.t1	0.443779	0.643153	0.614459	0.965662
MsMYB195	MSAD_306780.t1	MSAD_279857.t1	0.972207	0.257009	0.349642	0.992188
MsMYB195	MSAD_306780.t1	MSAD_279916.t1	-0.374174	-0.903201	0.72841	0.961557
MsMYB195	MSAD_306780.t1	MSAD_280698.t1	0.97878	-0.314155	-0.0679826	0.68863
MsMYB195	MSAD_306780.t1	MSAD_281485.t1	-0.510756	-0.940768	0.719294	0
MsMYB195	MSAD_306780.t1	MSAD_283924.t1	0	0	0	0.934562
MsMYB195	MSAD_306780.t1	MSAD_284037.t1	-0.693263	0.1104	-0.33573	0.742964
MsMYB195	MSAD_306780.t1	MSAD_284186.t1	-0.716862	-0.850299	-0.218848	0.782476
MsMYB195	MSAD_306780.t1	MSAD_284483.t1	-0.865739	0.25119	-0.317564	0.813126
MsMYB195	MSAD_306780.t1	MSAD_284947.t1	0.768541	0.702419	0.300979	0.363894
MsMYB195	MSAD_306780.t1	MSAD_285188.t1	0.276821	-0.460233	0.14592	0.12896
MsMYB195	MSAD_306780.t1	MSAD_285190.t1	0.161307	-0.501088	0.355029	0.666152
MsMYB195	MSAD_306780.t1	MSAD_288098.t1	0.0274036	-0.815702	0.862291	0.988733
MsMYB195	MSAD_306780.t1	MSAD_289617.t1	-0.420284	-0.234165	-0.320365	0
MsMYB195	MSAD_306780.t1	MSAD_293267.t1	-0.767439	-0.265454	0.810825	0.89401
MsMYB195	MSAD_306780.t1	MSAD_293510.t1	0.971811	-0.563763	-0.270048	0.75243
MsMYB195	MSAD_306780.t1	MSAD_293831.t1	0	0	0	-0.921147
MsMYB195	MSAD_306780.t1	MSAD_293844.t1	0.452759	0.747757	0.212639	0.0872864
MsMYB195	MSAD_306780.t1	MSAD_296554.t1	0	0	0	-0.939982
MsMYB195	MSAD_306780.t1	MSAD_298313.t1	-0.874783	-0.69412	-0.385806	0.382528
MsMYB195	MSAD_306780.t1	MSAD_298356.t1	0.655386	-0.0933801	0.377179	-0.522592
MsMYB195	MSAD_306780.t1	MSAD_298764.t1	0.809807	-0.63855	-0.0387856	0.500647
MsMYB195	MSAD_306780.t1	MSAD_298983.t1	-0.889596	0.491258	0.950161	0
MsMYB195	MSAD_306780.t1	MSAD_299368.t1	-0.152556	-0.528691	-0.499608	0.455575
MsMYB195	MSAD_306780.t1	MSAD_299964.t1	0.562829	-0.389493	0.693309	0
MsMYB195	MSAD_306780.t1	MSAD_300247.t1	0.803839	0.691544	0.991413	0.982194
MsMYB195	MSAD_306780.t1	MSAD_301999.t1	0.56464	-0.512458	0.527091	0
MsMYB195	MSAD_306780.t1	MSAD_303637.t1	-0.803655	-0.759094	0.164743	0
MsMYB195	MSAD_306780.t1	MSAD_304054.t1	0.922042	0.346383	0.953779	0
MsMYB195	MSAD_306780.t1	MSAD_304267.t1	-0.640691	-0.30508	0.753071	0.99723
MsMYB195	MSAD_306780.t1	MSAD_305650.t1	-0.862893	-0.923781	-0.594257	0
MsMYB195	MSAD_306780.t1	MSAD_308261.t1	0.389372	0.30357	0.0381277	0.811441
MsMYB195	MSAD_306780.t1	MSAD_309460.t1	-0.0311354	0.0512049	0.0920188	0.596457
MsMYB195	MSAD_306780.t1	MSAD_311346.t1	-0.450301	0.47385	-0.261364	0
MsMYB195	MSAD_306780.t1	MSAD_314129.t1	-0.772849	-0.136924	0.71522	0.976413
MsMYB195	MSAD_306780.t1	MSAD_314233.t1	-0.450822	-0.769183	0.671479	0.966934
MsMYB195	MSAD_306780.t1	MSAD_316284.t1	-0.373419	0.0412937	0.0502081	-0.724629
MsMYB195	MSAD_306780.t1	MSAD_317031.t1	-0.749437	-0.134347	-0.352577	0
MsMYB195	MSAD_306780.t1	MSAD_319677.t1	-0.129273	0.0862792	0.860951	0.848558
MsMYB195	MSAD_306780.t1	MSAD_319785.t1	-0.605063	-0.461685	0.30092	0.959766
MsMYB195	MSAD_306780.t1	MSAD_321500.t1	0.453557	0.938139	0.842056	0.995502
MsMYB195	MSAD_306780.t1	MSAD_322197.t1	-0.267904	-0.796886	-0.697247	0.156944
MsMYB195	MSAD_306780.t1	MSAD_325491.t1	0	0	0	0.854492
MsMYB195	MSAD_306780.t1	MSAD_326897.t1	-0.400451	-0.348195	-0.355904	0.0661564
MsMYB195	MSAD_306780.t1	MSAD_326978.t1	-0.244891	-0.62107	-0.484989	-0.62735
MsMYB195	MSAD_306780.t1	MSAD_327611.t1	0.184032	-0.188259	0.375855	-0.153937
MsMYB195	MSAD_306780.t1	MSAD_328976.t1	-0.625956	-0.857669	0.764293	-0.601952
MsMYB195	MSAD_306780.t1	MSAD_330824.t1	-0.614893	-0.178746	0.508933	0.834184
MsMYB195	MSAD_306780.t1	MSAD_332176.t1	-0.0626088	0.686271	0.674767	0.881664
MsMYB231	MSAD_317030.t1	MSAD_210786.t1	0.681126	-0.665319	-0.0411833	-0.944128
MsMYB231	MSAD_317030.t1	MSAD_228893.t1	-0.868561	-0.714098	-0.272737	0
MsMYB231	MSAD_317030.t1	MSAD_239320.t1	0.824725	-0.392399	-0.399956	-0.335428
MsMYB231	MSAD_317030.t1	MSAD_239416.t1	0.152431	0.409274	0.0904212	0
MsMYB231	MSAD_317030.t1	MSAD_244223.t1	0.291174	0.147356	0.550147	-0.703272
MsMYB231	MSAD_317030.t1	MSAD_244362.t1	-0.815818	-0.472001	0.686738	-0.868245
MsMYB231	MSAD_317030.t1	MSAD_251766.t1	0.338198	0.170919	0.265875	-0.507062
MsMYB231	MSAD_317030.t1	MSAD_252569.t1	-0.573894	0.531452	0.192903	0
MsMYB231	MSAD_317030.t1	MSAD_260968.t1	0.789512	0.607936	-0.189399	0.72858
MsMYB231	MSAD_317030.t1	MSAD_265971.t1	0.972567	-0.08958	0.14871	0.966096
MsMYB231	MSAD_317030.t1	MSAD_270181.t1	0.972616	0.255073	0.367241	0
MsMYB231	MSAD_317030.t1	MSAD_271394.t1	-0.573894	0.531452	0.192903	0
MsMYB231	MSAD_317030.t1	MSAD_277939.t1	-0.816823	-0.447676	0	0
MsMYB231	MSAD_317030.t1	MSAD_279702.t1	0.343659	0.164944	-0.00619547	-0.203065
MsMYB231	MSAD_317030.t1	MSAD_287523.t1	-0.663707	-0.120152	0.834308	-0.871426
MsMYB231	MSAD_317030.t1	MSAD_293106.t1	-0.860866	-0.633064	0	0
MsMYB231	MSAD_317030.t1	MSAD_297133.t1	0.993315	-0.696363	0.189365	0
MsMYB231	MSAD_317030.t1	MSAD_299015.t1	0	-0.191665	0.249784	-0.621384
MsMYB231	MSAD_317030.t1	MSAD_299442.t1	0	0	0.0200831	-0.187045
MsMYB231	MSAD_317030.t1	MSAD_301196.t1	0.942672	0.627202	0.00691987	-0.104725
MsMYB231	MSAD_317030.t1	MSAD_302881.t1	0.0522135	0.112266	0	-0.926173
MsMYB231	MSAD_317030.t1	MSAD_303601.t1	0.190465	-0.0530747	-0.248924	0
MsMYB231	MSAD_317030.t1	MSAD_308406.t1	0.908811	0.211461	-0.111975	0
MsMYB231	MSAD_317030.t1	MSAD_316759.t1	0.93265	0.442197	-0.28316	-0.269973
MsMYB231	MSAD_317030.t1	MSAD_317649.t1	-0.573894	0.531452	0.192903	0
MsMYB231	MSAD_317030.t1	MSAD_318086.t1	0.508564	0.547717	0.41761	0.636246
MsMYB231	MSAD_317030.t1	MSAD_321768.t1	-0.857285	-0.489535	0	-0.493359
MsMYB231	MSAD_317030.t1	MSAD_323268.t1	0.908811	0.211461	-0.111975	0
MsMYB253	MSAD_326870.t1	MSAD_210137.t1	0.0519128	0.359182	-0.204958	0.962003
MsMYB253	MSAD_326870.t1	MSAD_211632.t1	-0.233035	0.221489	0.578672	0.902689
MsMYB253	MSAD_326870.t1	MSAD_214126.t1	0.0992065	0.470663	-0.245159	0.0681406
MsMYB253	MSAD_326870.t1	MSAD_218869.t1	-0.135548	0	0.205987	-0.566403
MsMYB253	MSAD_326870.t1	MSAD_219211.t1	0.423239	-0.126611	0.0500084	0.555892
MsMYB253	MSAD_326870.t1	MSAD_219233.t1	0.0416405	0.329637	0.366653	-0.796005
MsMYB253	MSAD_326870.t1	MSAD_222509.t1	0.413532	0.467085	0.750009	0.226759
MsMYB253	MSAD_326870.t1	MSAD_222620.t1	0	0	0	0.750851
MsMYB253	MSAD_326870.t1	MSAD_223383.t1	-0.196553	0.634481	0.605368	0.920135
MsMYB253	MSAD_326870.t1	MSAD_224270.t1	-0.119097	0.717551	0.224804	0.538035
MsMYB253	MSAD_326870.t1	MSAD_224378.t1	-0.171439	0.810467	0.610793	0.817451
MsMYB253	MSAD_326870.t1	MSAD_225158.t1	-0.231812	0.0721719	-0.134044	0.885507
MsMYB253	MSAD_326870.t1	MSAD_226375.t1	-0.087803	0.66681	0.287759	0.810193
MsMYB253	MSAD_326870.t1	MSAD_227005.t1	0.235701	0.159535	0.138445	0.948273
MsMYB253	MSAD_326870.t1	MSAD_227263.t1	0.652335	-0.307132	-0.285462	0
MsMYB253	MSAD_326870.t1	MSAD_227410.t1	0.474447	-0.107447	-0.238557	0.939794
MsMYB253	MSAD_326870.t1	MSAD_228058.t1	0.143027	0.867891	0.571179	0.589626
MsMYB253	MSAD_326870.t1	MSAD_229969.t1	-0.345771	-0.270912	-0.601552	0.658815
MsMYB253	MSAD_326870.t1	MSAD_234673.t1	-0.983955	-0.0892874	-0.0727116	0.957266
MsMYB253	MSAD_326870.t1	MSAD_235229.t1	0	0.43137	0	0
MsMYB253	MSAD_326870.t1	MSAD_235618.t1	0.536493	0.408927	0.307241	0.938136
MsMYB253	MSAD_326870.t1	MSAD_235912.t1	0.502105	0.169661	0.086005	0.94679
MsMYB253	MSAD_326870.t1	MSAD_237277.t1	0.715568	-0.477086	-0.0266453	0.835793
MsMYB253	MSAD_326870.t1	MSAD_238877.t1	0.676597	-0.227953	-0.586848	0
MsMYB253	MSAD_326870.t1	MSAD_239951.t1	0.652502	0.113006	0.107403	0
MsMYB253	MSAD_326870.t1	MSAD_240352.t1	0.0698636	0	-0.270145	0.608839
MsMYB253	MSAD_326870.t1	MSAD_242230.t1	0	0	0	0.856446
MsMYB253	MSAD_326870.t1	MSAD_243781.t1	-0.425768	0.451242	0.112026	0.931865
MsMYB253	MSAD_326870.t1	MSAD_244919.t1	0.709023	-0.110381	0.567257	-0.639954
MsMYB253	MSAD_326870.t1	MSAD_245400.t1	-0.208741	-0.0448769	-0.188135	-0.0655077
MsMYB253	MSAD_326870.t1	MSAD_245414.t1	-0.375954	0.106887	-0.342515	0.819859
MsMYB253	MSAD_326870.t1	MSAD_246360.t1	-0.348426	-0.571091	-0.460279	0
MsMYB253	MSAD_326870.t1	MSAD_247527.t1	-0.500482	0.445272	-0.0640576	-0.113019
MsMYB253	MSAD_326870.t1	MSAD_248483.t1	0.0643549	-0.604	-0.75234	0.955846
MsMYB253	MSAD_326870.t1	MSAD_250183.t1	-0.478909	-0.785397	-0.316289	0.716713
MsMYB253	MSAD_326870.t1	MSAD_253268.t1	0.602044	-0.191196	-0.137885	0
MsMYB253	MSAD_326870.t1	MSAD_253696.t1	0.215234	-0.0322484	-0.570364	0
MsMYB253	MSAD_326870.t1	MSAD_254883.t1	0.210355	-0.203371	-0.0687535	0
MsMYB253	MSAD_326870.t1	MSAD_255176.t1	0.827675	0.4436	0.411551	0
MsMYB253	MSAD_326870.t1	MSAD_255330.t1	-0.718427	-0.501078	-0.680909	0
MsMYB253	MSAD_326870.t1	MSAD_258703.t1	0.193698	0.373075	0.0871125	0.700891
MsMYB253	MSAD_326870.t1	MSAD_259089.t1	-0.836047	-0.0510398	-0.641534	-0.782346
MsMYB253	MSAD_326870.t1	MSAD_260116.t1	0.680271	0.522844	0.206527	0
MsMYB253	MSAD_326870.t1	MSAD_260355.t1	-0.951843	-0.0239401	0.0909915	-0.625288
MsMYB253	MSAD_326870.t1	MSAD_260745.t1	-0.912079	0.72712	-0.456734	0.985682
MsMYB253	MSAD_326870.t1	MSAD_264745.t1	-0.492187	0.675656	0.66988	0
MsMYB253	MSAD_326870.t1	MSAD_266674.t1	0.0751979	0.689432	0.680263	0.344558
MsMYB253	MSAD_326870.t1	MSAD_267209.t1	-0.587711	-0.384811	-0.0338344	0
MsMYB253	MSAD_326870.t1	MSAD_267801.t1	-0.0149953	-0.229182	-0.48446	-0.209938
MsMYB253	MSAD_326870.t1	MSAD_268196.t1	0.712849	0.36032	0.313672	0
MsMYB253	MSAD_326870.t1	MSAD_268481.t1	0.252382	0.603235	0.330647	-0.627378
MsMYB253	MSAD_326870.t1	MSAD_269531.t1	0.334532	0.135915	-0.1015	0
MsMYB253	MSAD_326870.t1	MSAD_269995.t1	0.432605	0.383495	0.643207	0
MsMYB253	MSAD_326870.t1	MSAD_270799.t1	-0.754078	0.26351	0.810986	0.805001
MsMYB253	MSAD_326870.t1	MSAD_270903.t1	0.378747	0.454467	0.300826	0.827154
MsMYB253	MSAD_326870.t1	MSAD_271394.t1	-0.718427	-0.501078	-0.680909	0
MsMYB253	MSAD_326870.t1	MSAD_272284.t1	-0.713197	-0.109938	-0.478738	0.465715
MsMYB253	MSAD_326870.t1	MSAD_272439.t1	-0.106942	0.461453	0.0921646	-0.813841
MsMYB253	MSAD_326870.t1	MSAD_272703.t1	0.986214	0.206663	0.329738	0.766519
MsMYB253	MSAD_326870.t1	MSAD_274195.t1	0.567368	-0.246501	-0.182839	0.871166
MsMYB253	MSAD_326870.t1	MSAD_274261.t1	0.246069	-0.413693	-0.137931	0.593035
MsMYB253	MSAD_326870.t1	MSAD_274306.t1	0.144295	0.630367	-0.31231	0.897349
MsMYB253	MSAD_326870.t1	MSAD_274317.t1	0.660729	0.186164	0.314443	0
MsMYB253	MSAD_326870.t1	MSAD_275231.t1	0.507426	0.215549	0.076362	0.850447
MsMYB253	MSAD_326870.t1	MSAD_278172.t1	0.412686	0.0369789	-0.0891188	0
MsMYB253	MSAD_326870.t1	MSAD_278414.t1	0.0949505	0.081485	-0.148204	0.580089
MsMYB253	MSAD_326870.t1	MSAD_281378.t1	0.204065	0.201032	0.532553	-0.515287
MsMYB253	MSAD_326870.t1	MSAD_281485.t1	0.493757	-0.231368	-0.399544	0
MsMYB253	MSAD_326870.t1	MSAD_281946.t1	0.0384101	-0.377487	-0.680689	0
MsMYB253	MSAD_326870.t1	MSAD_282438.t1	-0.232959	0.333216	0.156886	0
MsMYB253	MSAD_326870.t1	MSAD_282607.t1	-0.47367	0.0476127	-0.553871	0.590917
MsMYB253	MSAD_326870.t1	MSAD_283825.t1	-0.0979449	-0.0390807	-0.275698	0
MsMYB253	MSAD_326870.t1	MSAD_284359.t1	0.564345	0.00506712	0.544828	0
MsMYB253	MSAD_326870.t1	MSAD_284431.t1	-0.083189	0.33222	0.0192253	0
MsMYB253	MSAD_326870.t1	MSAD_287471.t1	-0.343162	0.0849128	-0.26141	0.850134
MsMYB253	MSAD_326870.t1	MSAD_288297.t1	-0.153561	0.280879	0.393861	0
MsMYB253	MSAD_326870.t1	MSAD_288572.t1	-0.727768	0.0283239	-0.0542575	0.418717
MsMYB253	MSAD_326870.t1	MSAD_289898.t1	-0.219065	0.405069	0.685715	0.734158
MsMYB253	MSAD_326870.t1	MSAD_290284.t1	-0.391491	-0.623819	-0.37647	-0.712906
MsMYB253	MSAD_326870.t1	MSAD_291303.t1	-0.687263	0.261732	0.380272	0.308692
MsMYB253	MSAD_326870.t1	MSAD_294214.t1	-0.602084	-0.0178335	0.352187	-0.582477
MsMYB253	MSAD_326870.t1	MSAD_294257.t1	-0.869921	0.206063	-0.209167	0.78028
MsMYB253	MSAD_326870.t1	MSAD_294600.t1	0.205885	-0.0353337	0.301184	0.94802
MsMYB253	MSAD_326870.t1	MSAD_297101.t1	0.612288	-0.087086	-0.373155	0.069531
MsMYB253	MSAD_326870.t1	MSAD_297793.t1	0.41316	-0.575106	-0.705688	0
MsMYB253	MSAD_326870.t1	MSAD_298998.t1	0.454007	-0.0247557	0.0979622	0
MsMYB253	MSAD_326870.t1	MSAD_299442.t1	0	0	-0.673295	-0.147099
MsMYB253	MSAD_326870.t1	MSAD_299553.t1	0.433551	-0.235186	-0.103082	0
MsMYB253	MSAD_326870.t1	MSAD_299708.t1	-0.605958	0.90302	-0.675607	0.916626
MsMYB253	MSAD_326870.t1	MSAD_301984.t1	-0.112943	0.47219	0.568483	0.834709
MsMYB253	MSAD_326870.t1	MSAD_302385.t1	0.0276161	0.275749	0.710856	0.847439
MsMYB253	MSAD_326870.t1	MSAD_302797.t1	0.258334	0.0782321	-0.295646	-0.775384
MsMYB253	MSAD_326870.t1	MSAD_305518.t1	0	0.43137	-0.285097	0
MsMYB253	MSAD_326870.t1	MSAD_306318.t1	0	-0.269792	0.322277	0
MsMYB253	MSAD_326870.t1	MSAD_307584.t1	-0.537885	0.0119646	-0.0525603	0
MsMYB253	MSAD_326870.t1	MSAD_308175.t1	-0.118925	-0.222076	-0.244311	0.589996
MsMYB253	MSAD_326870.t1	MSAD_311112.t1	-0.361203	0.203362	-0.199031	0.919353
MsMYB253	MSAD_326870.t1	MSAD_311346.t1	0.271788	0.687869	0.252627	0
MsMYB253	MSAD_326870.t1	MSAD_311796.t1	-0.315954	-0.195778	-0.440858	0.903172
MsMYB253	MSAD_326870.t1	MSAD_312330.t1	0.351419	0.611619	0.0558976	0.718175
MsMYB253	MSAD_326870.t1	MSAD_314129.t1	-0.717986	0.137047	-0.419536	0.860117
MsMYB253	MSAD_326870.t1	MSAD_316097.t1	0.590711	-0.0472966	0.0528066	-0.828079
MsMYB253	MSAD_326870.t1	MSAD_316311.t1	0.530104	-0.584849	-0.211263	0.668092
MsMYB253	MSAD_326870.t1	MSAD_317733.t1	-0.0281319	0.0163519	0.387901	0
MsMYB253	MSAD_326870.t1	MSAD_317742.t1	0.293337	0.52622	0.229689	0.696475
MsMYB253	MSAD_326870.t1	MSAD_319354.t1	-0.747193	-0.195944	0.293354	0.890013
MsMYB253	MSAD_326870.t1	MSAD_320009.t1	-0.323179	-0.261777	-0.682998	0.860599
MsMYB253	MSAD_326870.t1	MSAD_321566.t1	-0.419189	0.0963625	-0.337804	0.889278
MsMYB253	MSAD_326870.t1	MSAD_321807.t1	0.563716	0.685773	0.484366	0
MsMYB253	MSAD_326870.t1	MSAD_322898.t1	0.339528	-0.444113	-0.598385	0.975617
MsMYB253	MSAD_326870.t1	MSAD_323268.t1	-0.254331	-0.096934	-0.26725	0
MsMYB253	MSAD_326870.t1	MSAD_325793.t1	0.00205983	0.528788	0.707213	0.938985
MsMYB253	MSAD_326870.t1	MSAD_326897.t1	0.855578	0.704338	-0.634062	0.551371
MsMYB253	MSAD_326870.t1	MSAD_326911.t1	0.505365	-0.226817	-0.545969	0
MsMYB253	MSAD_326870.t1	MSAD_327357.t1	0.380323	-0.0439749	-0.564385	0
MsMYB253	MSAD_326870.t1	MSAD_327613.t1	-0.163364	-0.220763	-0.253467	0.978474
MsMYB253	MSAD_326870.t1	MSAD_327664.t1	0.44537	0.104445	-0.0078761	-0.801839
MsMYB253	MSAD_326870.t1	MSAD_328130.t1	-0.595828	-0.0337131	-0.323065	0.904444
MsMYB253	MSAD_326870.t1	MSAD_328742.t1	0.33644	-0.348352	-0.719212	0.761542
MsMYB253	MSAD_326870.t1	MSAD_329347.t1	0.309402	0.244554	0.284558	0
MsMYB253	MSAD_326870.t1	MSAD_330983.t1	-0.390374	0.0612262	0.0916596	0.793803
MsMYB253	MSAD_326870.t1	MSAD_331533.t1	0.356169	-0.476434	0	-0.529105
MsMYB253	MSAD_326870.t1	MSAD_332114.t1	-0.468063	-0.0400764	-0.209847	0.830115
MsMYB253	MSAD_326870.t1	MSAD_332707.t1	0.172268	0.303829	0.480944	0
