# Supplementary material for: MYB transcription factors in alfalfa (Medicago sativa): genome-wide identification and expression analysis under abiotic stresses
Source: PeerJ. 2019 Sep 17;7:e7714. doi: 10.7717/peerj.7714 (PMC6753925; doi:10.7717/peerj.7714)
Supplement: Supplemental Information 20 [file peerj-07-7714-s020.xlsx]

## Sheet: Cold treatment
Supplemental file: Raw data for Figure 8.
Gene name	Sample	qPCR	Seq
		Ct value	FPKM value
MsMYB041	CK	22.9345	2.39
MsMYB041	CK	22.9864	3.08
MsMYB041	CK	22.2083	2.735
MsMYB041	2 h	20.4426	2.88
MsMYB041	2 h	20.43	2.95
MsMYB041	2 h	20.7154	1.68
MsMYB041	6 h	21.1227	3.3
MsMYB041	6 h	21.2445	2.58
MsMYB041	6 h	21.4585	4.68
MsMYB041	24 h	15.9906	22.05
MsMYB041	24 h	15.8404	32.79
MsMYB041	24 h	15.9187	14.34
MsMYB041	48 h	17.2066	10.79
MsMYB041	48 h	17.2377	6.71
MsMYB041	48 h	17.1543	7.87
MsMYB076	CK	24.6288	0.24
MsMYB076	CK	25.0881	1.42
MsMYB076	CK	24.1126	0.94
MsMYB076	2 h	18.6238	14.8
MsMYB076	2 h	18.7371	14.55
MsMYB076	2 h	18.7423	14.675
MsMYB076	6 h	20.051	5.9
MsMYB076	6 h	19.9529	6.85
MsMYB076	6 h	20.1182	7.64
MsMYB076	24 h	19.9281	1.04
MsMYB076	24 h	19.9121	1.39
MsMYB076	24 h	20.2248	1.33
MsMYB076	48 h	20.1812	1.94
MsMYB076	48 h	19.9637	1.01
MsMYB076	48 h	20.1569	1.8
MsMYB105	CK	23.3232	9.58
MsMYB105	CK	23.2914	8.93
MsMYB105	CK	23.0422	7.42333
MsMYB105	2 h	21.3288	9.63
MsMYB105	2 h	21.1699	11.29
MsMYB105	2 h	21.4067	7.85
MsMYB105	6 h	23.2329	6.95
MsMYB105	6 h	23.0907	9.08
MsMYB105	6 h	23.0691	7.84
MsMYB105	24 h	17.5454	24.17
MsMYB105	24 h	17.7295	24.9
MsMYB105	24 h	17.7123	24.535
MsMYB105	48 h	17.5498	16.06
MsMYB105	48 h	17.5512	14.82
MsMYB105	48 h	17.5962	12.4
MsMYB237	CK	22.949	0.85
MsMYB237	CK	22.3409	0.65
MsMYB237	CK	23.121	0.75
MsMYB237	2 h	20.2012	2.38
MsMYB237	2 h	20.5144	2.14
MsMYB237	2 h	20.1137	2.26
MsMYB237	6 h	21.5814	0.65
MsMYB237	6 h	21.2453	0.39
MsMYB237	6 h	21.5238	0.6
MsMYB237	24 h	20.9265	0.48
MsMYB237	24 h	21.1037	0.93
MsMYB237	24 h	20.9352	0.28
MsMYB237	48 h	20.6853	0.87
MsMYB237	48 h	20.9522	0.34
MsMYB237	48 h	20.9999	0.605
Actin	CK	25.215	-
Actin	CK	25.215	-
Actin	CK	25.215	-
Actin	2 h	26.2273	-
Actin	2 h	26.2273	-
Actin	2 h	26.2273	-
Actin	6 h	25.8048	-
Actin	6 h	25.8048	-
Actin	6 h	25.8048	-
Actin	24 h	24.9258	-
Actin	24 h	24.9258	-
Actin	24 h	24.9258	-
Actin	48 h	25.6667	-
Actin	48 h	25.6378	-
Actin	48 h	25.6089	-

## Sheet: ABA treatment
Supplemental file: Raw data for Figure 8.
Gene name	Sample	qPCR	Seq
		Ct value	FPKM value
MsMYB003	CK	26.9283	42.34
MsMYB003	CK	26.837	47.29
MsMYB003	CK	26.8723	37.56
MsMYB003	1 h	25.2106	64.11
MsMYB003	1 h	25.6818	67.5
MsMYB003	1 h	25.102	65.905
MsMYB003	3 h	24.9526	105.25
MsMYB003	3 h	25.0803	116.31
MsMYB003	3 h	24.972	93.54
MsMYB003	12 h	24.736	107.67
MsMYB003	12 h	24.8577	117.54
MsMYB003	12 h	24.9234	98.01
MsMYB113	CK	28.2863	2.32
MsMYB113	CK	28.1399	2.84
MsMYB113	CK	28.2433	1.82
MsMYB113	1 h	26.4068	6.945
MsMYB113	1 h	26.5565	8.74
MsMYB113	1 h	26.4981	5.03
MsMYB113	3 h	24.7241	10.52
MsMYB113	3 h	24.6483	11.45
MsMYB113	3 h	24.6837	9.73
MsMYB113	12 h	25.0414	4.97
MsMYB113	12 h	25.0068	6.31
MsMYB113	12 h	25.1687	3.48
MsMYB145	CK	32.3992	0.12
MsMYB145	CK	32.6015	0.2
MsMYB145	CK	32.7162	0.06
MsMYB145	1 h	24.2293	3.535
MsMYB145	1 h	24.1162	3.49
MsMYB145	1 h	24.1504	4.45
MsMYB145	3 h	23.3657	18.505
MsMYB145	3 h	23.3589	20.03
MsMYB145	3 h	23.2777	15.98
MsMYB145	12 h	23.1424	12.8
MsMYB145	12 h	23.0907	15.1
MsMYB145	12 h	23.2064	10.5
MsMYB231	CK	25.9008	18.255
MsMYB231	CK	25.9095	20.72
MsMYB231	CK	25.8338	15.54
MsMYB231	1 h	24.5631	31.49
MsMYB231	1 h	24.5763	35.51
MsMYB231	1 h	24.5153	28.34
MsMYB231	3 h	23.8759	39.085
MsMYB231	3 h	23.9742	40.28
MsMYB231	3 h	23.8302	37.67
MsMYB231	12 h	23.8454	63.875
MsMYB231	12 h	23.9507	71.41
MsMYB231	12 h	23.8848	56.03
Actin	CK	22.3034	-
Actin	CK	22.1793	-
Actin	CK	22.2173	-
Actin	1 h	21.3965	-
Actin	1 h	21.3801	-
Actin	1 h	21.4678	-
Actin	3 h	22.0148	-
Actin	3 h	21.887	-
Actin	3 h	21.8787	-
Actin	12 h	22.0313	-
Actin	12 h	22.1615	-
Actin	12 h	22.1973	-

## Sheet: Drought treatment
Supplemental file: Raw data for Figure 8.
Gene name	Sample	qPCR	Seq
		Ct value	FPKM value
MsMYB116	CK	28.8566	0.42
MsMYB116	CK	28.5112	0.65
MsMYB116	CK	28.508	0.545
MsMYB116	1 h	26.0125	2.89
MsMYB116	1 h	25.7269	4.37
MsMYB116	1 h	25.7647	3.53
MsMYB116	3 h	26.4065	6.84
MsMYB116	3 h	26.3638	5.37
MsMYB116	3 h	26.4099	6.115
MsMYB116	6 h	26.1308	4.7
MsMYB116	6 h	26.3874	5.57
MsMYB116	6 h	27.1274	5.125
MsMYB116	12 h	24.901	4.2
MsMYB116	12 h	25.0216	6.31
MsMYB116	12 h	24.952	5.275
MsMYB116	24 h	25.1072	9.86
MsMYB116	24 h	24.5875	11.16
MsMYB116	24 h	24.7231	10.71
MsMYB116	removal 1 h	24.7542	7.23
MsMYB116	removal 1 h	24.8921	4.67
MsMYB116	removal 1 h	24.92	5.85
MsMYB116	removal 12 h	25.5891	9.45
MsMYB116	removal 12 h	26.0061	10.86
MsMYB116	removal 12 h	26.6452	10.185
MsMYB132	CK	27.2275	5.85
MsMYB132	CK	27.3009	7.61
MsMYB132	CK	27.2646	6.53
MsMYB132	1 h	28.4389	6.33
MsMYB132	1 h	28.2964	6.54
MsMYB132	1 h	28.4478	6.465
MsMYB132	3 h	28.045	8.78
MsMYB132	3 h	28.1346	7.25
MsMYB132	3 h	28.1391	8.215
MsMYB132	6 h	28.1548	12.31
MsMYB132	6 h	28.1569	9.85
MsMYB132	6 h	28.2344	11.38
MsMYB132	12 h	26.2461	6.81
MsMYB132	12 h	26.3363	11.27
MsMYB132	12 h	26.359	9.14
MsMYB132	24 h	26.706	9.08
MsMYB132	24 h	26.7107	8.61
MsMYB132	24 h	26.6715	8.945
MsMYB132	removal 1 h	27.1046	7.78
MsMYB132	removal 1 h	27.2214	7.01
MsMYB132	removal 1 h	27.1181	7.495
MsMYB132	removal 12 h	28.2263	6.52
MsMYB132	removal 12 h	28.1786	6.81
MsMYB132	removal 12 h	28.1456	6.685
MsMYB144	CK	35.6427	0.97
MsMYB144	CK	35.3388	0.51
MsMYB144	CK	35.4457	0.69
MsMYB144	1 h	28.3958	8.83
MsMYB144	1 h	28.3522	11.04
MsMYB144	1 h	28.3488	9.985
MsMYB144	3 h	26.7591	58.63
MsMYB144	3 h	26.7465	64.01
MsMYB144	3 h	26.7876	51.93
MsMYB144	6 h	26.9484	45.19
MsMYB144	6 h	26.99	52.79
MsMYB144	6 h	27.0427	38.13
MsMYB144	12 h	24.9382	56.86
MsMYB144	12 h	25.2011	49.86
MsMYB144	12 h	25.0397	53.11
MsMYB144	24 h	25.134	47.565
MsMYB144	24 h	25.1826	55.53
MsMYB144	24 h	25.151	39.75
MsMYB144	removal 1 h	25.6809	22.17
MsMYB144	removal 1 h	25.7376	19.16
MsMYB144	removal 1 h	25.8072	20.765
MsMYB144	removal 12 h	26.1297	21.17
MsMYB144	removal 12 h	26.0229	18.68
MsMYB144	removal 12 h	26.0686	19.875
MsMYB204	CK	28.1364	14.09
MsMYB204	CK	28.1598	11.73
MsMYB204	CK	28.1604	12.81
MsMYB204	1 h	27.9052	13.77
MsMYB204	1 h	28.0135	17.33
MsMYB204	1 h	28.1427	15.75
MsMYB204	3 h	27.3192	50.38
MsMYB204	3 h	27.2635	41.65
MsMYB204	3 h	27.3062	46.315
MsMYB204	6 h	26.8596	35.44
MsMYB204	6 h	26.7062	43.29
MsMYB204	6 h	26.8006	39.465
MsMYB204	12 h	25.0844	36.48
MsMYB204	12 h	25.01	43.34
MsMYB204	12 h	25.0475	39.81
MsMYB204	24 h	24.9384	25.64
MsMYB204	24 h	24.8871	34.05
MsMYB204	24 h	24.8834	29.895
MsMYB204	removal 1 h	25.6233	30.17
MsMYB204	removal 1 h	25.5651	31.42
MsMYB204	removal 1 h	25.6432	30.745
MsMYB204	removal 12 h	25.7532	23.39
MsMYB204	removal 12 h	25.8825	26.32
MsMYB204	removal 12 h	25.8886	25.055
Actin	CK	21.5979	-
Actin	CK	21.6692	-
Actin	CK	21.5917	-
Actin	1 h	22.5646	-
Actin	1 h	22.5424	-
Actin	1 h	22.5265	-
Actin	3 h	22.0573	-
Actin	3 h	21.9752	-
Actin	3 h	21.9952	-
Actin	6 h	22.5317	-
Actin	6 h	22.5856	-
Actin	6 h	22.571	-
Actin	12 h	21.3455	-
Actin	12 h	21.4186	-
Actin	12 h	21.4052	-
Actin	24 h	21.8697	-
Actin	24 h	21.7616	-
Actin	24 h	21.7655	-
Actin	removal 1 h	22.1543	-
Actin	removal 1 h	22.3673	-
Actin	removal 1 h	22.2502	-
Actin	removal 12 h	22.2815	-
Actin	removal 12 h	22.277	-
Actin	removal 12 h	22.2735	-

## Sheet: Salt treatment
Supplemental file: Raw data for Figure 8.
Gene name	Sample	qPCR	Seq
		Ct value	FPKM value
MsMYB049	CK	31.4781	0.97
MsMYB049	CK	31.5973	1.65
MsMYB049	CK	31.4664	1.41
MsMYB049	1 h	29.0775	1.54
MsMYB049	1 h	29.2449	2.04
MsMYB049	1 h	29.1394	1.69
MsMYB049	3 h	29.4932	1.95
MsMYB049	3 h	29.5527	2.03
MsMYB049	3 h	29.5147	1.89
MsMYB049	6 h	30.4323	2.905
MsMYB049	6 h	30.7155	3.578
MsMYB049	6 h	30.0611	2.25
MsMYB049	12 h	29.5783	1.97
MsMYB049	12 h	29.4723	2.72
MsMYB049	12 h	29.7356	2.145
MsMYB049	24 h	30.335	3.54
MsMYB049	24 h	30.2303	4.05
MsMYB049	24 h	29.9649	2.96
MsMYB049	removal 1 h	28.6053	0.28
MsMYB049	removal 1 h	28.5239	0.42
MsMYB049	removal 1 h	28.5186	0.38
MsMYB049	removal 12 h	27.6983	1.3
MsMYB049	removal 12 h	27.4714	2.12
MsMYB049	removal 12 h	27.5887	1.61
MsMYB116	CK	29.7971	0.42
MsMYB116	CK	29.8767	0.65
MsMYB116	CK	30.0015	0.525
MsMYB116	1 h	28.3183	3.02
MsMYB116	1 h	28.2142	3.94
MsMYB116	1 h	28.3457	3.58
MsMYB116	3 h	28.3461	5.42
MsMYB116	3 h	28.1057	5.89
MsMYB116	3 h	28.1535	5.605
MsMYB116	6 h	27.1719	12.78
MsMYB116	6 h	27.1199	15.93
MsMYB116	6 h	27.4759	14.255
MsMYB116	12 h	28.7432	6.5
MsMYB116	12 h	28.9913	7.19
MsMYB116	12 h	28.9599	6.895
MsMYB116	24 h	28.929	13.4
MsMYB116	24 h	28.8645	14.23
MsMYB116	24 h	28.8557	13.915
MsMYB116	removal 1 h	28.07	2.79
MsMYB116	removal 1 h	28.1008	2.13
MsMYB116	removal 1 h	28.2337	2.36
MsMYB116	removal 12 h	26.7481	2.93
MsMYB116	removal 12 h	26.7021	3.15
MsMYB116	removal 12 h	26.8905	3.14
MsMYB144	CK	33.3434	0.97
MsMYB144	CK	34.2774	0.41
MsMYB144	CK	33.3445	0.59
MsMYB144	1 h	29.7888	10.56
MsMYB144	1 h	29.8218	9.19
MsMYB144	1 h	30.1243	9.975
MsMYB144	3 h	28.6919	71.79
MsMYB144	3 h	28.7402	77.77
MsMYB144	3 h	28.9296	74.88
MsMYB144	6 h	28.3513	93.4
MsMYB144	6 h	28.3247	91.87
MsMYB144	6 h	28.3579	92.735
MsMYB144	12 h	32.894	85.25
MsMYB144	12 h	32.0974	92.52
MsMYB144	12 h	32.8739	88.985
MsMYB144	24 h	31.7264	88.69
MsMYB144	24 h	31.625	94.77
MsMYB144	24 h	31.8766	91.83
MsMYB144	removal 1 h	26.8018	7.04
MsMYB144	removal 1 h	26.8218	8.67
MsMYB144	removal 1 h	27.0683	5.71
MsMYB144	removal 12 h	28.4974	23.39
MsMYB144	removal 12 h	28.4935	18.58
MsMYB144	removal 12 h	28.1882	21.88
MsMYB184	CK	30.3728	4.275
MsMYB184	CK	30.2666	5.02
MsMYB184	CK	30.3814	3.41
MsMYB184	1 h	28.2868	8.66
MsMYB184	1 h	27.7516	10.88
MsMYB184	1 h	27.9374	9.87
MsMYB184	3 h	27.499	18.19
MsMYB184	3 h	27.6165	21.44
MsMYB184	3 h	27.7762	19.92
MsMYB184	6 h	28.3465	21.13
MsMYB184	6 h	28.4355	24.67
MsMYB184	6 h	28.592	19.03
MsMYB184	12 h	27.9316	18.9
MsMYB184	12 h	27.9667	24.22
MsMYB184	12 h	28.2079	21.48
MsMYB184	24 h	29.0026	27.53
MsMYB184	24 h	28.7691	20.08
MsMYB184	24 h	29.0454	24.06
MsMYB184	removal 1 h	25.1434	1.16
MsMYB184	removal 1 h	24.9801	2.02
MsMYB184	removal 1 h	25.3778	1.68
MsMYB184	removal 12 h	25.258	3.88
MsMYB184	removal 12 h	25.4649	4.08
MsMYB184	removal 12 h	25.5145	4.08
Actin	CK	22.4375	-
Actin	CK	22.0387	-
Actin	CK	22.387	-
Actin	1 h	22.4887	-
Actin	1 h	22.5426	-
Actin	1 h	22.5599	-
Actin	3 h	22.2784	-
Actin	3 h	22.3585	-
Actin	3 h	22.3256	-
Actin	6 h	21.8223	-
Actin	6 h	22.0616	-
Actin	6 h	22.0602	-
Actin	12 h	21.6678	-
Actin	12 h	21.58	-
Actin	12 h	21.7829	-
Actin	24 h	21.7406	-
Actin	24 h	21.7709	-
Actin	24 h	21.8217	-
Actin	removal 1 h	21.2085	-
Actin	removal 1 h	21.2563	-
Actin	removal 1 h	21.2623	-
Actin	removal 12 h	21.3695	-
Actin	removal 12 h	21.4449	-
Actin	removal 12 h	21.3543	-
